# Supplementary material for: GPCS Stratification of Exercise-Induced Gut Microbiota and Metabolome Remodeling in IBS: An Exploratory Multi-Omics Study
Source: Nutrients. 2026 Jun 18;18(12):1972. doi: 10.3390/nu18121972 (PMC13304523; doi:10.3390/nu18121972)
Supplement: Supplementary file 1 [file nutrients-18-01972-s001.zip]

Archive with 9 entries (9 files):
- Supplementary Table S1.pdf
- Supplementary_Figure_S1.pdf
- Supplementary_Figure_S2.pdf
- Supplementary_Figure_S3.pdf
- Supplementary_Figure_S4.pdf
- Supplementary_Figure_S5.pdf
- Supplementary_FIgure_S6.pdf
- Supplementary_Figure_S7.pdf
- Supplementary_Material.xlsx
