# Supplementary material for: GPCS Stratification of Exercise-Induced Gut Microbiota and Metabolome Remodeling in IBS: An Exploratory Multi-Omics Study
Source: Nutrients. 2026 Jun 18;18(12):1972. doi: 10.3390/nu18121972 (PMC13304523; doi:10.3390/nu18121972)
Supplement: Supplementary file 1 [file nutrients-18-01972-s001.zip › Supplementary_Material.xlsx]

## Sheet: demux_filtered_stats
sample-id	total-input-reads	total-retained-reads	reads-truncated	reads-too-short-after-truncation	reads-exceeding-maximum-ambiguous-bases
1-S1	126748	122801	402	402	3545
10-S7	272482	264074	865	865	7543
100-S37	72143	72088	8	8	47
101-S45	23610	23585	6	6	19
102-S51	46891	46840	5	5	46
104-S67	74117	74052	3	3	62
106-S23	46913	46810	81	81	22
107-S3	57833	57774	5	5	54
108-S21	95244	95163	7	7	74
110-S25	69160	69096	4	4	60
112-S33	37558	37524	5	5	29
113-S59	94432	94355	5	5	72
114-S33	45648	45540	68	67	41
115-S13	105197	105081	35	35	81
116-S27	111111	111023	5	5	83
117-S11	54450	54350	66	66	34
119-S69	48746	48710	0	0	36
12-S11	28840	28819	4	4	17
120-S15	49485	49354	97	97	34
121-S19	43472	43354	81	80	38
123-S38	79595	79529	6	6	60
124-S34	32617	32588	3	3	26
125-S66	115318	115231	11	11	76
126-S8	45556	45524	4	4	28
127-S56	7718	7704	3	3	11
128-S69	54032	53911	82	82	39
129-S31	46466	46303	126	126	37
13-S17	73406	70771	644	644	1991
130-S70	133389	133270	11	11	108
131-S49	102866	100014	424	424	2428
132-S1	116193	115830	275	275	88
133-S7	103742	103647	14	14	81
134-S9	72281	72217	11	11	53
135-S17	73131	73075	10	10	46
137-S19	65315	65249	5	5	61
138-S59	89165	86389	463	463	2313
139-S63	147855	143314	578	578	3963
14-S23	261388	250992	3421	3421	6975
140-S69	157502	152334	923	923	4245
141-S35	56834	56790	1	1	43
143-S47	93666	93589	5	5	72
144-S49	51324	51275	2	2	47
147-S1	53683	53508	125	124	51
148-S9	36150	36073	53	53	24
149-S3	50938	50832	74	74	32
15-S27	240082	231441	2249	2249	6392
152-S27	52923	52761	129	126	36
153-S35	44363	44141	189	189	33
154-S25	57329	57167	120	119	43
155-S70	59550	59373	137	136	41
156-S6	38679	37834	810	809	36
157-S14	24354	23727	614	614	13
158-S4	12844	12805	23	23	16
16-S41	104611	101518	211	211	2882
161-S62	8862	1200	7634	7634	28
165-S24	8428	1511	6917	6917	0
166-S68	7846	808	7013	7013	25
167-S70	20750	1832	18867	18867	51
169-S16	7857	5166	2686	2686	5
17-S13	142427	137831	876	876	3720
170-S4	4162	637	3524	3524	1
173-S66	6347	859	5461	5461	27
175-S52	18145	1819	16281	16281	45
176-S60	6838	1247	5561	5561	30
179-S36	9204	3051	6152	6152	1
19-S15	92828	89948	450	450	2430
193-S49	58002	57781	195	194	27
194-S51	37866	34885	2945	2945	36
195-S53	49533	46604	2904	2904	25
196-S55	44466	43833	607	607	26
197-S57	24909	24535	354	354	20
198-S59	35703	35412	267	266	25
199-S61	48454	47860	556	555	39
20-S29	203238	197500	279	279	5459
201-S65	26896	22555	4318	4318	23
202-S67	40930	40628	272	272	30
208-S50	31582	30364	1198	1198	20
209-S52	15417	15295	116	116	6
210-S54	44919	44631	259	259	29
211-S56	28174	28012	147	147	15
212-S58	32760	32589	155	155	16
213-S60	51833	51662	124	124	47
214-S62	30406	30136	253	253	17
216-S66	53364	53237	104	103	24
217-S68	41426	41280	114	113	33
22-S37	154451	150299	203	203	3949
23-S51	204510	198640	460	460	5410
24-S11	91020	88366	125	125	2529
25-S61	164028	158496	1148	1148	4384
26-S65	66415	62123	2569	2569	1723
27-S39	71019	70964	10	10	45
28-S35	130685	126711	314	314	3660
29-S39	75662	73380	200	200	2082
3-S21	45553	37751	6729	6729	1073
30-S43	220332	214354	323	323	5655
32-S38	60655	58901	133	133	1621
33-S40	64041	62671	65	65	1305
34-S10	55380	55257	83	82	41
35-S45	1003718	976162	547	547	27009
37-S20	37134	37052	53	53	29
39-S2	150094	146015	44	44	4035
4-S67	171299	165595	896	896	4808
40-S12	40432	40392	4	4	36
41-S14	243177	235713	817	817	6647
42-S22	231951	225802	385	385	5764
43-S32	177144	171782	425	425	4937
45-S2	37462	37048	381	380	34
46-S42	62836	60924	209	209	1703
47-S10	198030	192634	228	228	5168
48-S10	76464	76378	10	10	76
49-S18	122937	118675	1039	1039	3223
5-S33	37652	36529	146	146	977
50-S30	210238	204274	244	244	5720
51-S2	165146	164916	112	111	119
52-S8	183400	178200	282	282	4918
53-S26	159945	155455	133	133	4357
54-S26	60499	60437	10	10	52
56-S48	109810	109722	12	12	76
57-S34	174549	169530	277	277	4742
58-S36	145552	141296	252	252	4004
59-S44	81978	79556	85	85	2337
6-S61	39601	39519	48	48	34
60-S26	67385	67158	174	174	53
61-S6	113334	110129	113	113	3092
62-S16	180489	174842	749	749	4898
63-S20	94274	91391	394	394	2489
64-S22	75689	75620	8	8	61
65-S24	86860	84217	239	239	2404
66-S64	107751	104422	485	485	2844
67-S28	50960	50918	5	5	37
69-S28	45562	45440	89	89	33
7-S5	39142	39013	96	96	33
71-S40	175119	175016	8	8	95
72-S36	94657	94571	5	5	81
73-S68	42122	42081	4	4	37
74-S50	28434	28404	9	9	21
75-S46	13795	13787	4	4	4
76-S48	311860	303074	319	319	8467
77-S46	473162	459997	424	424	12741
78-S20	80305	80243	8	8	54
79-S18	163218	163068	20	20	130
8-S13	48020	47866	129	128	26
80-S12	81169	78875	162	162	2132
81-S6	100723	100624	17	17	82
82-S4	121902	117390	1314	1314	3198
83-S28	123875	120848	219	219	2808
84-S60	189311	189139	19	19	153
85-S50	77143	74791	304	304	2048
86-S3	115289	111788	298	298	3203
87-S9	108600	105652	134	134	2814
89-S25	62471	60499	289	289	1683
9-S5	166555	161760	264	264	4531
91-S14	65484	65412	17	17	55
92-S32	37248	37121	102	102	25
93-S47	1604103	1558620	1922	1922	43561
94-S12	50691	50555	101	101	35
96-S34	44391	44290	76	76	25
97-S52	62373	62311	5	5	57
98-S62	46545	46515	3	3	27
99-S5	63440	63379	4	4	57

## Sheet: paired_end_demux
sample ID	forward sequence count	reverse sequence count
1-S1	126748	126748
10-S7	272482	272482
100-S37	72143	72143
101-S45	23610	23610
102-S51	46891	46891
104-S67	74117	74117
106-S23	46913	46913
107-S3	57833	57833
108-S21	95244	95244
110-S25	69160	69160
112-S33	37558	37558
113-S59	94432	94432
114-S33	45648	45648
115-S13	105197	105197
116-S27	111111	111111
117-S11	54450	54450
119-S69	48746	48746
12-S11	28840	28840
120-S15	49485	49485
121-S19	43472	43472
123-S38	79595	79595
124-S34	32617	32617
125-S66	115318	115318
126-S8	45556	45556
127-S56	7718	7718
128-S69	54032	54032
129-S31	46466	46466
13-S17	73406	73406
130-S70	133389	133389
131-S49	102866	102866
132-S1	116193	116193
133-S7	103742	103742
134-S9	72281	72281
135-S17	73131	73131
137-S19	65315	65315
138-S59	89165	89165
139-S63	147855	147855
14-S23	261388	261388
140-S69	157502	157502
141-S35	56834	56834
143-S47	93666	93666
144-S49	51324	51324
147-S1	53683	53683
148-S9	36150	36150
149-S3	50938	50938
15-S27	240082	240082
152-S27	52923	52923
153-S35	44363	44363
154-S25	57329	57329
155-S70	59550	59550
156-S6	38679	38679
157-S14	24354	24354
158-S4	12844	12844
16-S41	104611	104611
161-S62	8862	8862
165-S24	8428	8428
166-S68	7846	7846
167-S70	20750	20750
169-S16	7857	7857
17-S13	142427	142427
170-S4	4162	4162
173-S66	6347	6347
175-S52	18145	18145
176-S60	6838	6838
179-S36	9204	9204
19-S15	92828	92828
193-S49	58002	58002
194-S51	37866	37866
195-S53	49533	49533
196-S55	44466	44466
197-S57	24909	24909
198-S59	35703	35703
199-S61	48454	48454
20-S29	203238	203238
201-S65	26896	26896
202-S67	40930	40930
208-S50	31582	31582
209-S52	15417	15417
210-S54	44919	44919
211-S56	28174	28174
212-S58	32760	32760
213-S60	51833	51833
214-S62	30406	30406
216-S66	53364	53364
217-S68	41426	41426
22-S37	154451	154451
23-S51	204510	204510
24-S11	91020	91020
25-S61	164028	164028
26-S65	66415	66415
27-S39	71019	71019
28-S35	130685	130685
29-S39	75662	75662
3-S21	45553	45553
30-S43	220332	220332
32-S38	60655	60655
33-S40	64041	64041
34-S10	55380	55380
35-S45	1003718	1003718
37-S20	37134	37134
39-S2	150094	150094
4-S67	171299	171299
40-S12	40432	40432
41-S14	243177	243177
42-S22	231951	231951
43-S32	177144	177144
45-S2	37462	37462
46-S42	62836	62836
47-S10	198030	198030
48-S10	76464	76464
49-S18	122937	122937
5-S33	37652	37652
50-S30	210238	210238
51-S2	165146	165146
52-S8	183400	183400
53-S26	159945	159945
54-S26	60499	60499
56-S48	109810	109810
57-S34	174549	174549
58-S36	145552	145552
59-S44	81978	81978
6-S61	39601	39601
60-S26	67385	67385
61-S6	113334	113334
62-S16	180489	180489
63-S20	94274	94274
64-S22	75689	75689
65-S24	86860	86860
66-S64	107751	107751
67-S28	50960	50960
69-S28	45562	45562
7-S5	39142	39142
71-S40	175119	175119
72-S36	94657	94657
73-S68	42122	42122
74-S50	28434	28434
75-S46	13795	13795
76-S48	311860	311860
77-S46	473162	473162
78-S20	80305	80305
79-S18	163218	163218
8-S13	48020	48020
80-S12	81169	81169
81-S6	100723	100723
82-S4	121902	121902
83-S28	123875	123875
84-S60	189311	189311
85-S50	77143	77143
86-S3	115289	115289
87-S9	108600	108600
89-S25	62471	62471
9-S5	166555	166555
91-S14	65484	65484
92-S32	37248	37248
93-S47	1604103	1604103
94-S12	50691	50691
96-S34	44391	44391
97-S52	62373	62373
98-S62	46545	46545
99-S5	63440	63440

## Sheet: deblur_stats
sample ID	total-input-reads	total-retained-reads	reads-truncated	reads-too-short-after-truncation	reads-exceeding-maximum-ambiguous-bases
1-S1	126748	122801	402	402	3545
10-S7	272482	264074	865	865	7543
100-S37	72143	72088	8	8	47
101-S45	23610	23585	6	6	19
102-S51	46891	46840	5	5	46
104-S67	74117	74052	3	3	62
106-S23	46913	46810	81	81	22
107-S3	57833	57774	5	5	54
108-S21	95244	95163	7	7	74
110-S25	69160	69096	4	4	60
112-S33	37558	37524	5	5	29
113-S59	94432	94355	5	5	72
114-S33	45648	45540	68	67	41
115-S13	105197	105081	35	35	81
116-S27	111111	111023	5	5	83
117-S11	54450	54350	66	66	34
119-S69	48746	48710	0	0	36
12-S11	28840	28819	4	4	17
120-S15	49485	49354	97	97	34
121-S19	43472	43354	81	80	38
123-S38	79595	79529	6	6	60
124-S34	32617	32588	3	3	26
125-S66	115318	115231	11	11	76
126-S8	45556	45524	4	4	28
127-S56	7718	7704	3	3	11
128-S69	54032	53911	82	82	39
129-S31	46466	46303	126	126	37
13-S17	73406	70771	644	644	1991
130-S70	133389	133270	11	11	108
131-S49	102866	100014	424	424	2428
132-S1	116193	115830	275	275	88
133-S7	103742	103647	14	14	81
134-S9	72281	72217	11	11	53
135-S17	73131	73075	10	10	46
137-S19	65315	65249	5	5	61
138-S59	89165	86389	463	463	2313
139-S63	147855	143314	578	578	3963
14-S23	261388	250992	3421	3421	6975
140-S69	157502	152334	923	923	4245
141-S35	56834	56790	1	1	43
143-S47	93666	93589	5	5	72
144-S49	51324	51275	2	2	47
147-S1	53683	53508	125	124	51
148-S9	36150	36073	53	53	24
149-S3	50938	50832	74	74	32
15-S27	240082	231441	2249	2249	6392
152-S27	52923	52761	129	126	36
153-S35	44363	44141	189	189	33
154-S25	57329	57167	120	119	43
155-S70	59550	59373	137	136	41
156-S6	38679	37834	810	809	36
157-S14	24354	23727	614	614	13
158-S4	12844	12805	23	23	16
16-S41	104611	101518	211	211	2882
161-S62	8862	1200	7634	7634	28
165-S24	8428	1511	6917	6917	0
166-S68	7846	808	7013	7013	25
167-S70	20750	1832	18867	18867	51
169-S16	7857	5166	2686	2686	5
17-S13	142427	137831	876	876	3720
170-S4	4162	637	3524	3524	1
173-S66	6347	859	5461	5461	27
175-S52	18145	1819	16281	16281	45
176-S60	6838	1247	5561	5561	30
179-S36	9204	3051	6152	6152	1
19-S15	92828	89948	450	450	2430
193-S49	58002	57781	195	194	27
194-S51	37866	34885	2945	2945	36
195-S53	49533	46604	2904	2904	25
196-S55	44466	43833	607	607	26
197-S57	24909	24535	354	354	20
198-S59	35703	35412	267	266	25
199-S61	48454	47860	556	555	39
20-S29	203238	197500	279	279	5459
201-S65	26896	22555	4318	4318	23
202-S67	40930	40628	272	272	30
208-S50	31582	30364	1198	1198	20
209-S52	15417	15295	116	116	6
210-S54	44919	44631	259	259	29
211-S56	28174	28012	147	147	15
212-S58	32760	32589	155	155	16
213-S60	51833	51662	124	124	47
214-S62	30406	30136	253	253	17
216-S66	53364	53237	104	103	24
217-S68	41426	41280	114	113	33
22-S37	154451	150299	203	203	3949
23-S51	204510	198640	460	460	5410
24-S11	91020	88366	125	125	2529
25-S61	164028	158496	1148	1148	4384
26-S65	66415	62123	2569	2569	1723
27-S39	71019	70964	10	10	45
28-S35	130685	126711	314	314	3660
29-S39	75662	73380	200	200	2082
3-S21	45553	37751	6729	6729	1073
30-S43	220332	214354	323	323	5655
32-S38	60655	58901	133	133	1621
33-S40	64041	62671	65	65	1305
34-S10	55380	55257	83	82	41
35-S45	1003718	976162	547	547	27009
37-S20	37134	37052	53	53	29
39-S2	150094	146015	44	44	4035
4-S67	171299	165595	896	896	4808
40-S12	40432	40392	4	4	36
41-S14	243177	235713	817	817	6647
42-S22	231951	225802	385	385	5764
43-S32	177144	171782	425	425	4937
45-S2	37462	37048	381	380	34
46-S42	62836	60924	209	209	1703
47-S10	198030	192634	228	228	5168
48-S10	76464	76378	10	10	76
49-S18	122937	118675	1039	1039	3223
5-S33	37652	36529	146	146	977
50-S30	210238	204274	244	244	5720
51-S2	165146	164916	112	111	119
52-S8	183400	178200	282	282	4918
53-S26	159945	155455	133	133	4357
54-S26	60499	60437	10	10	52
56-S48	109810	109722	12	12	76
57-S34	174549	169530	277	277	4742
58-S36	145552	141296	252	252	4004
59-S44	81978	79556	85	85	2337
6-S61	39601	39519	48	48	34
60-S26	67385	67158	174	174	53
61-S6	113334	110129	113	113	3092
62-S16	180489	174842	749	749	4898
63-S20	94274	91391	394	394	2489
64-S22	75689	75620	8	8	61
65-S24	86860	84217	239	239	2404
66-S64	107751	104422	485	485	2844
67-S28	50960	50918	5	5	37
69-S28	45562	45440	89	89	33
7-S5	39142	39013	96	96	33
71-S40	175119	175016	8	8	95
72-S36	94657	94571	5	5	81
73-S68	42122	42081	4	4	37
74-S50	28434	28404	9	9	21
75-S46	13795	13787	4	4	4
76-S48	311860	303074	319	319	8467
77-S46	473162	459997	424	424	12741
78-S20	80305	80243	8	8	54
79-S18	163218	163068	20	20	130
8-S13	48020	47866	129	128	26
80-S12	81169	78875	162	162	2132
81-S6	100723	100624	17	17	82
82-S4	121902	117390	1314	1314	3198
83-S28	123875	120848	219	219	2808
84-S60	189311	189139	19	19	153
85-S50	77143	74791	304	304	2048
86-S3	115289	111788	298	298	3203
87-S9	108600	105652	134	134	2814
89-S25	62471	60499	289	289	1683
9-S5	166555	161760	264	264	4531
91-S14	65484	65412	17	17	55
92-S32	37248	37121	102	102	25
93-S47	1604103	1558620	1922	1922	43561
94-S12	50691	50555	101	101	35
96-S34	44391	44290	76	76	25
97-S52	62373	62311	5	5	57
98-S62	46545	46515	3	3	27
99-S5	63440	63379	4	4	57

## Sheet: phylum
#OTU ID	52-S8	211-S56	82-S4	46-S42	62-S16	77-S46	42-S22	166-S68	216-S66	134-S9	152-S27	196-S55	49-S18	92-S32	23-S51	94-S12	96-S34	214-S62	128-S69	78-S20	197-S57	54-S26	117-S11	93-S47	43-S32	114-S33	58-S36	217-S68	169-S16	14-S23	17-S13	194-S51	125-S66	45-S2	81-S6	83-S28	28-S35	175-S52	48-S10	112-S33	15-S27	126-S8	170-S4	33-S40	208-S50	24-S11	53-S26	76-S48	139-S63
Unassigned;__	0.0	0.0	0.0	0.0	0.0	0.0	0.0	0.0	0.0	0.0	0.0	0.0	0.0	0.0	0.0	0.0	0.0	0.0	0.0	0.0	0.0	0.0	0.0	3.2493467459146236e-05	0.0	0.0	0.0	0.0	0.0	0.0	0.0	0.0	0.0	0.0	0.0	0.0	0.0	0.0	0.0	0.0	0.0	0.0	0.0	0.0	0.0	0.0	0.0	0.0	0.0
d__Archaea;p__Euryarchaeota	0.0	0.0	0.00042756360008551275	0.0010466146042991708	0.0	0.0	0.0037253746421956556	0.0	0.0003544842254519674	0.0	0.00043643618679468796	0.0006662225183211193	0.00029967036260113877	0.0	0.0	0.01734285490072981	0.0010483096007687603	0.0	0.0	9.645992090286486e-05	0.0	0.0	0.015400796333859214	0.0	0.0038875352478988144	0.0031263957123715946	0.0	0.0	0.0	0.0	0.0	0.0048430840759395586	0.0	0.0	0.0010999803574936163	0.0	0.0	0.0	0.0	0.0	0.0	0.0	0.0	0.0	0.0	0.0	0.0	0.0011874743446900838	0.0
d__Bacteria;p__Actinobacteriota	0.06741306012516174	0.01513678655742258	0.28842727855768546	0.17236937444650188	0.24759736305631305	0.3147047622421596	0.19797103889543693	0.06451612903225806	0.0630272952853598	0.15064125274569545	0.30288671363551345	0.05379746835443038	0.16938867246029368	0.10115109217801142	0.19169185716984696	0.20458290826336029	0.20083864768061502	0.21987888912090206	0.17384790983021828	0.1323430114787306	0.1010498687664042	0.2074726413261672	0.07565171662534746	0.21478723548286646	0.19133791441947054	0.029834747655203216	0.3122931062188655	0.01136842105263158	0.0049435028248587575	0.2862518141584992	0.32301630175728496	0.017144517628826038	0.10955036099792695	0.2769318614389037	0.11844431349440189	0.06433943754087638	0.26652322182526794	0.24528301886792453	0.2757322407397154	0.320059309468333	0.1647598882621924	0.23982163629313688	0.0	0.010461245839277223	0.05001302422505861	0.3234076342805286	0.14398385913426265	0.2283322582536797	0.25211586982210726
d__Bacteria;p__Bacteroidota	0.0005017031501676745	0.588807110123594	0.008622532601724506	0.0005635617100072458	0.0016149956315691934	0.004384061500854671	0.007955884829095808	0.0	0.12548741580999645	0.010415928576489762	0.007918199388989338	0.11850433044636909	0.005581360503446209	0.0	0.0001653126771207255	0.0022757592403672604	0.006551935004804752	0.034558362915013574	0.008346411756313312	0.022668081412173243	0.01062992125984252	0.001942627727773101	0.004958305161144917	0.007874250280933104	0.019492430257070113	0.0050915587315765965	0.001414108950666881	0.0011789473684210526	0.0	0.0017917614807116877	0.0029235120277098098	0.2739248353351414	0.0001072271070126528	0.00019033117624666921	0.06965232763700648	0.2712557226945716	0.0006901591425787593	0.0	0.0	0.0010590976488032196	0.0031492980801736564	0.00019387359441644047	0.0	0.0031700744967506737	0.05483198749674394	0.01088990981793432	0.011585962337979946	0.004486014191051428	0.01600076650378461
d__Bacteria;p__Cyanobacteria	0.002931002614137467	0.0013886960144424386	0.0055226965011045395	0.00016101763143064167	0.0	0.0048888928251955115	0.0	0.0	0.0	0.0	0.0	0.0008327781479013991	0.0	0.0	0.00028339316077838654	0.0003923722828219415	0.0	0.0006264355815410315	0.00035668426309031246	0.0	0.0	0.0	0.006310570205093531	5.415577909857706e-06	5.475401757603964e-05	0.0005359535506922733	0.0	0.0	0.0014124293785310734	0.00026876422210675313	0.0025421843719215737	0.007652072839984502	0.0	0.0	0.00035356511490866236	0.0	0.0012991230919129587	0.0	0.00011073583965450419	0.0016945562380851515	0.0	0.0	0.0	0.0	0.0	0.0	0.0	0.0	0.0
d__Bacteria;p__Desulfobacterota	0.0003960814343429009	0.0016664352173309262	0.00028504240005700846	0.0	0.0	3.542675960286602e-05	0.00014733120053881125	0.0	0.0	0.0	0.0	0.0	0.0	0.0	0.0	0.0011771168484658245	0.0	0.0	0.0	0.00019291984180572972	0.0	0.0	0.005033430996919841	0.0	0.003695896186382676	0.0	0.0	0.0003368421052631579	0.0	0.0	0.0	9.686168151879117e-05	0.0	0.0	0.0024749558043606363	0.0016759319816873773	0.0	0.0	0.00011073583965450419	0.0	0.0	0.0	0.0	0.0	0.0	0.0	0.0	0.0	0.0006068154961515123
d__Bacteria;p__Firmicutes	0.7165905310131763	0.36647687821135955	0.6541723081308345	0.8174865147733676	0.7497021524449975	0.6670593132522651	0.7896741875736656	0.9354838709677419	0.8020560085076214	0.8337702827180614	0.3401084855664318	0.7865589606928715	0.775022475277195	0.8757364270823892	0.8070564897033818	0.6318763242564546	0.7755743863020879	0.6464815201503445	0.8053217292053074	0.6757017459245683	0.8688976377952756	0.7904552224308748	0.6812410788070017	0.7177048780818023	0.7805458975552331	0.7605180884323358	0.6852322031174675	0.9805473684210526	0.3043785310734463	0.7096271344358639	0.6712955607105405	0.5203409531189461	0.8900207305740224	0.7217358203273696	0.60911412296209	0.5863718116415958	0.7305943488145502	0.7547169811320755	0.5344665300924645	0.5909764880321966	0.7073465829226198	0.6975571927103529	0.08888888888888889	0.6669836741163417	0.7494139098723626	0.6419942147354092	0.6941489361702128	0.7449129185480561	0.7232282584395261
d__Bacteria;p__Fusobacteriota	0.0	0.0	0.0	0.0	0.0	0.0009653791991780992	0.0	0.0	0.0	0.0	0.0	0.0	0.0	0.0	0.0	0.0	0.0	0.0	0.0	0.01051413137841227	0.0	0.0	0.0	0.0	0.0	0.0	0.0	0.0	0.0	0.0	0.0	0.0	0.0	0.0	0.0	0.0	0.0	0.0	0.0	0.0	0.0	0.0	0.0	0.0	0.0	0.0	0.0	0.0	0.0
d__Bacteria;p__Patescibacteria	0.00026405428956193395	0.0	7.126060001425212e-05	0.0	0.00010590135288978317	5.314013940429904e-05	4.209462872537464e-05	0.0	0.0	0.0	0.0	0.0	7.491759065028469e-05	0.00018127435874195594	7.084829019459663e-05	0.0	0.0	0.0	0.0	0.0	0.0	0.0	0.0	2.707788954928853e-06	0.0	0.0	9.641651936365097e-05	0.0	0.0	0.0	0.00015888652324509836	0.0002905850445563735	0.0	0.00038066235249333843	0.0	0.0	0.0	0.0	0.0	0.0	0.0	0.0	0.0	0.0	0.001953633758791352	0.0	0.0	0.0	0.0001596882884609243
d__Bacteria;p__Proteobacteria	0.21158670222597767	0.010137480905429801	0.034525760706905155	0.0017711939457370582	0.0009795875142304942	0.007838170562134109	0.0004840882303418084	0.0	0.00673520028358738	0.005172535959753419	0.008978115842633581	0.03739173884077282	0.0004869643392268505	0.022931206380857428	0.0007320989986774986	0.004786941850427686	0.006115139337817769	0.004385049070787221	0.011128549008417749	0.15848365004340698	0.01942257217847769	0.0001295085151848734	0.009465855307640297	0.004651981424567769	0.0006844252197004955	0.0027690933452434122	0.0008677486742728588	0.006568421052631579	0.6892655367231638	0.0020605257028184407	0.0	0.042134831460674156	0.0	0.0007613247049866769	0.040934983303869577	0.0762753433616743	0.0006495615459564793	0.0	0.18957975748851116	0.0019063757678457953	0.10833941248687792	0.0007754943776657619	0.9111111111111111	0.051830718021873515	0.1437874446470435	0.0010209290454313426	0.0007336757153338225	0.0016566000117281417	0.007792788476893105
d__Bacteria;p__Synergistota	0.0	0.0	0.0	0.0	0.0	0.0	0.0	0.0	0.0	0.0	0.0	0.0	0.0	0.0	0.0	0.0	0.0	0.0	0.0	0.0	0.0	0.0	0.0	0.0	0.0	0.0	0.0	0.0	0.0	0.0	0.0	0.0	0.0	0.0	0.0	0.0	0.0	0.0	0.0	0.0	0.0	0.0	0.0	0.0	0.0	0.0	0.0	0.0	0.0
d__Bacteria;p__Verrucomicrobiota	0.00031686514747432073	0.016386612970420773	0.007945556901589112	0.006601722888656308	0.0	7.085351920573205e-05	0.0	0.0	0.0023395958879829848	0.0	0.33967204937963713	0.0022485009993337777	0.049145939466586755	0.0	0.0	0.1375657223573727	0.009871582073905826	0.09406974316141156	0.000998715936652875	0.0	0.0	0.0	0.201938246562993	0.054941037895506424	0.000301147096668218	0.19812416257257703	9.641651936365097e-05	0.0	0.0	0.0	6.355460929803934e-05	0.133572258814413	0.0003216813210379584	0.0	0.15792575132586917	8.175277959450622e-05	0.00024358557973367976	0.0	0.0	0.08430417284473629	0.01640481824813622	0.061651803024428076	0.0	0.26755428752575683	0.0	0.0226873121206965	0.1495475666422108	0.01942473465079458	9.581297307655457e-05
[truncated: 111 more columns]

## Sheet: class
#OTU ID	52-S8	211-S56	82-S4	46-S42	62-S16	77-S46	42-S22	166-S68	216-S66	134-S9	152-S27	196-S55	49-S18	92-S32	23-S51	94-S12	96-S34	214-S62	128-S69	78-S20	197-S57	54-S26	117-S11	93-S47	43-S32	114-S33	58-S36	217-S68	169-S16	14-S23	17-S13	194-S51	125-S66	45-S2	81-S6	83-S28	28-S35	175-S52	48-S10	112-S33	15-S27	126-S8	170-S4	33-S40	208-S50	24-S11	53-S26	76-S48	139-S63
Unassigned;__;__	0.0	0.0	0.0	0.0	0.0	0.0	0.0	0.0	0.0	0.0	0.0	0.0	0.0	0.0	0.0	0.0	0.0	0.0	0.0	0.0	0.0	0.0	0.0	3.2493467459146236e-05	0.0	0.0	0.0	0.0	0.0	0.0	0.0	0.0	0.0	0.0	0.0	0.0	0.0	0.0	0.0	0.0	0.0	0.0	0.0	0.0	0.0	0.0	0.0	0.0	0.0
d__Archaea;p__Euryarchaeota;c__Methanobacteria	0.0	0.0	0.00042756360008551275	0.0010466146042991708	0.0	0.0	0.0037253746421956556	0.0	0.0003544842254519674	0.0	0.00043643618679468796	0.0006662225183211193	0.00029967036260113877	0.0	0.0	0.01734285490072981	0.0010483096007687603	0.0	0.0	9.645992090286486e-05	0.0	0.0	0.015400796333859214	0.0	0.0038875352478988144	0.0031263957123715946	0.0	0.0	0.0	0.0	0.0	0.0048430840759395586	0.0	0.0	0.0010999803574936163	0.0	0.0	0.0	0.0	0.0	0.0	0.0	0.0	0.0	0.0	0.0	0.0	0.0011874743446900838	0.0
d__Bacteria;p__Actinobacteriota;c__Actinobacteria	0.022629452615457738	0.005693653659213998	0.16347181643269437	0.007406811045809516	0.11842418786900002	0.28398976166647477	0.0778540158275804	0.06451612903225806	0.009996455157745481	0.013462764826755473	0.15081987655090717	0.013241172551632246	0.002210068924183398	0.06589322940270098	0.05481296051388627	0.14070470061994822	0.10107451734078798	0.18688661515974106	0.09616207732914824	0.003520787112954567	0.030446194225721784	6.47542575924367e-05	0.0015776425512733828	0.1238705135321753	0.03142880608864675	0.011344350156319785	0.19302587176602926	0.0025263157894736842	0.0049435028248587575	0.004443568472164985	0.3116082493882869	0.0008717551336691205	0.07134176853241833	0.14645984012181196	0.07766647024160282	0.029921517331589275	0.1666937317310815	0.1320754716981132	0.14855212889651737	0.2584198263079856	0.12887212426382932	0.15219077161690578	0.0	0.006419400855920114	0.03620734566293306	0.18076115932164938	0.07890070921985816	0.086231161672433	0.07687394206508895
d__Bacteria;p__Actinobacteriota;c__Coriobacteriia	0.044783607509704	0.009443132898208582	0.12495546212499109	0.16496256340069237	0.12917317518731303	0.030715000575684843	0.12011702306785654	0.0	0.053030840127614325	0.13717848791894	0.15206683708460628	0.04055629580279813	0.16717860353611028	0.035257862775310435	0.1368788966559607	0.06387820764341207	0.09976413033982703	0.032992273961160994	0.07768583250107006	0.12882222436577603	0.07060367454068242	0.20740788706857477	0.07407407407407407	0.09091672195069116	0.15990910833082378	0.01849039749888343	0.11926723445283625	0.008842105263157894	0.0	0.2818082456863342	0.011408052368998061	0.016272762495156915	0.03820859246550862	0.13047202131709174	0.04077784325279906	0.03441792020928711	0.09982949009418643	0.11320754716981132	0.12718011184319805	0.06163948316034738	0.035887763998363076	0.0876308646762311	0.0	0.004041844983357109	0.013805678562125553	0.14264647495887925	0.0650831499144045	0.1421010965812467	0.1752419277570183
d__Bacteria;p__Bacteroidota;c__Bacteroidia	0.0005017031501676745	0.588807110123594	0.008622532601724506	0.0005635617100072458	0.0016149956315691934	0.004384061500854671	0.007955884829095808	0.0	0.12548741580999645	0.010415928576489762	0.007918199388989338	0.11850433044636909	0.005581360503446209	0.0	0.0001653126771207255	0.0022757592403672604	0.006551935004804752	0.034558362915013574	0.008346411756313312	0.022668081412173243	0.01062992125984252	0.001942627727773101	0.004958305161144917	0.007874250280933104	0.019492430257070113	0.0050915587315765965	0.001414108950666881	0.0011789473684210526	0.0	0.0017917614807116877	0.0029235120277098098	0.2739248353351414	0.0001072271070126528	0.00019033117624666921	0.06965232763700648	0.2712557226945716	0.0006901591425787593	0.0	0.0	0.0010590976488032196	0.0031492980801736564	0.00019387359441644047	0.0	0.0031700744967506737	0.05483198749674394	0.01088990981793432	0.011585962337979946	0.004486014191051428	0.01600076650378461
d__Bacteria;p__Cyanobacteria;c__Cyanobacteriia	0.002931002614137467	0.0	0.00014252120002850423	0.00016101763143064167	0.0	0.0	0.0	0.0	0.0	0.0	0.0	0.00016655562958027982	0.0	0.0	0.00028339316077838654	0.0	0.0	0.0006264355815410315	0.00035668426309031246	0.0	0.0	0.0	0.006310570205093531	5.415577909857706e-06	0.0	0.0005359535506922733	0.0	0.0	0.0014124293785310734	5.375284442135063e-05	0.0025421843719215737	0.0	0.0	0.0	0.0	0.0	0.0	0.0	0.00011073583965450419	0.0	0.0	0.0	0.0	0.0	0.0	0.0	0.0	0.0	0.0
d__Bacteria;p__Cyanobacteria;c__Vampirivibrionia	0.0	0.0013886960144424386	0.005380175301076035	0.0	0.0	0.0048888928251955115	0.0	0.0	0.0	0.0	0.0	0.0006662225183211193	0.0	0.0	0.0	0.0003923722828219415	0.0	0.0	0.0	0.0	0.0	0.0	0.0	0.0	5.475401757603964e-05	0.0	0.0	0.0	0.0	0.00021501137768540252	0.0	0.007652072839984502	0.0	0.0	0.00035356511490866236	0.0	0.0012991230919129587	0.0	0.0	0.0016945562380851515	0.0	0.0	0.0	0.0	0.0	0.0	0.0	0.0	0.0
d__Bacteria;p__Desulfobacterota;c__Desulfovibrionia	0.0003960814343429009	0.0016664352173309262	0.00028504240005700846	0.0	0.0	3.542675960286602e-05	0.00014733120053881125	0.0	0.0	0.0	0.0	0.0	0.0	0.0	0.0	0.0011771168484658245	0.0	0.0	0.0	0.00019291984180572972	0.0	0.0	0.005033430996919841	0.0	0.003695896186382676	0.0	0.0	0.0003368421052631579	0.0	0.0	0.0	9.686168151879117e-05	0.0	0.0	0.0024749558043606363	0.0016759319816873773	0.0	0.0	0.00011073583965450419	0.0	0.0	0.0	0.0	0.0	0.0	0.0	0.0	0.0	0.0006068154961515123
d__Bacteria;p__Firmicutes;c__Bacilli	0.0755459322436693	0.008054436883766143	0.0917480225183496	0.33845906126720876	0.11964205342723254	0.09358864218087132	0.056533086378178145	0.0	0.05402339595887983	0.10196272939842699	0.06945570172704034	0.02556628914057295	0.14361702127659576	0.34342427263663555	0.4125259777064047	0.16793533704779096	0.09609504673713637	0.03967425349759866	0.10964474247396205	0.04528793286389505	0.046325459317585305	0.027520559476785597	0.142438584629254	0.0456289516795061	0.07096120677854738	0.09477445288075033	0.15587337297123574	0.03629473684210526	0.3001412429378531	0.14007991256203975	0.12749054625186693	0.010461061604029445	0.08031310315247694	0.37666539779215835	0.0617167550579454	0.0915222367560497	0.126014939915557	0.07547169811320754	0.07984054039089751	0.03738614700275365	0.19463373841254025	0.027239240015509886	0.0	0.06348074179743224	0.26295910393331595	0.0699903578923487	0.03384079236977256	0.1094675423679118	0.051643192488262914
d__Bacteria;p__Firmicutes;c__Clostridia	0.6379815690105886	0.3113456464379947	0.5622461341124493	0.478544400611867	0.6299541976648751	0.5721067408266834	0.7306364707863277	0.9354838709677419	0.7399503722084367	0.7316658400056685	0.27040339173265165	0.7545802798134577	0.6008390770152832	0.5323121544457536	0.39453051199697714	0.43192340893039316	0.6713549401589937	0.5665065775736062	0.6866885433014696	0.6259284267386901	0.6408136482939633	0.7629346629540892	0.5060476297798813	0.6411665154817834	0.7063542037396994	0.6644930772666369	0.5292302747870802	0.9437473684210527	0.00423728813559322	0.569206787192489	0.5438050144586736	0.5024215420379697	0.8097076274215455	0.34507042253521125	0.5413867609506973	0.4765369522563767	0.6045794088989932	0.6792452830188679	0.4546259897015669	0.5449057403092565	0.512677259221038	0.6695424583171772	0.08888888888888889	0.5993818354731336	0.01953633758791352	0.5698485621915943	0.6487221814624603	0.6249486893801677	0.6611095142282265
d__Bacteria;p__Firmicutes;c__Incertae_Sedis	0.0	0.005138175253437022	0.0	0.0	0.0	0.0	0.0	0.0	0.0	0.0	0.0	0.0	0.0	0.0	0.0	0.0	0.0	0.0	0.0	0.0	0.0	0.0	0.0	0.0	0.0	0.0	0.0	0.0	0.0	0.0	0.0	0.0009686168151879117	0.0	0.0	0.0	0.0	0.0	0.0	0.0	0.0	0.0	0.0	0.0	0.0	0.0	0.0	0.0	0.0	0.0
d__Bacteria;p__Firmicutes;c__Negativicutes	0.003063029758918434	0.04193861963616165	0.0001781515000356303	0.00048305289429192495	0.00010590135288978317	0.001363930244710342	0.002504630409159791	0.0	0.008082240340304856	0.0001417133139658471	0.0002493921067398217	0.006412391738840773	0.03056637698531615	0.0	0.0	0.032017578278270425	0.008124399405957893	0.040300689079139695	0.008988443429875873	0.004485386321983216	0.18175853018372704	0.0	0.03275486439786643	0.030909410920512855	0.0032304870369863387	0.0012505582849486377	0.00012855535915153464	0.0005052631578947368	0.0	0.00034043468133522064	0.0	0.0064897326617590085	0.0	0.0	0.0060106069534472594	0.01831262262916939	0.0	0.0	0.0	0.0086846007201864	3.558528904151024e-05	0.0007754943776657619	0.0	0.004121096845775876	0.4669184683511331	0.0021552946514661673	0.011585962337979946	0.010496686799976543	0.010475551723036632
d__Bacteria;p__Fusobacteriota;c__Fusobacteriia	0.0	0.0	0.0	0.0	0.0	0.0009653791991780992	0.0	0.0	0.0	0.0	0.0	0.0	0.0	0.0	0.0	0.0	0.0	0.0	0.0	0.01051413137841227	0.0	0.0	0.0	0.0	0.0	0.0	0.0	0.0	0.0	0.0	0.0	0.0	0.0	0.0	0.0	0.0	0.0	0.0	0.0	0.0	0.0	0.0	0.0	0.0	0.0	0.0	0.0	0.0	0.0
d__Bacteria;p__Patescibacteria;c__Saccharimonadia	0.00026405428956193395	0.0	7.126060001425212e-05	0.0	0.00010590135288978317	5.314013940429904e-05	4.209462872537464e-05	0.0	0.0	0.0	0.0	0.0	7.491759065028469e-05	0.00018127435874195594	7.084829019459663e-05	0.0	0.0	0.0	0.0	0.0	0.0	0.0	0.0	2.707788954928853e-06	0.0	0.0	9.641651936365097e-05	0.0	0.0	0.0	0.00015888652324509836	0.0002905850445563735	0.0	0.00038066235249333843	0.0	0.0	0.0	0.0	0.0	0.0	0.0	0.0	0.0	0.0	0.001953633758791352	0.0	0.0	0.0	0.0001596882884609243
d__Bacteria;p__Proteobacteria;c__Alphaproteobacteria	0.0	0.0006943480072212193	0.0	0.0	0.00013237669111222896	0.0001239936586100311	0.0	0.0	0.0002835873803615739	0.0	0.0	0.0	7.491759065028469e-05	0.0	0.0	0.0	0.0	0.0	0.0	0.0	0.0	0.0	0.000375629178874615	0.0	0.0	0.0	0.0	0.0005894736842105263	0.0049435028248587575	0.0	0.0	0.00019372336303758234	0.0	0.00019033117624666921	0.00035356511490866236	0.0	0.0	0.0	0.0	0.0	8.89632226037756e-05	0.0	0.022222222222222223	0.0	0.0	0.0	0.0	0.0	6.387531538436971e-05
d__Bacteria;p__Proteobacteria;c__Gammaproteobacteria	0.21158670222597767	0.009443132898208582	0.034525760706905155	0.0017711939457370582	0.0008472108231182653	0.007714176903524077	0.0004840882303418084	0.0	0.0064516129032258064	0.005172535959753419	0.008978115842633581	0.03739173884077282	0.00041204674857656576	0.022931206380857428	0.0007320989986774986	0.004786941850427686	0.006115139337817769	0.004385049070787221	0.011128549008417749	0.15848365004340698	0.01942257217847769	0.0001295085151848734	0.009090226128765682	0.004651981424567769	0.0006844252197004955	0.0027690933452434122	0.0008677486742728588	0.005978947368421052	0.684322033898305	0.0020605257028184407	0.0	0.04194110809763658	0.0	0.0005709935287400076	0.04058141818896091	0.0762753433616743	0.0006495615459564793	0.0	0.18957975748851116	0.0019063757678457953	0.10825044926427414	0.0007754943776657619	0.8888888888888888	0.051830718021873515	0.1437874446470435	0.0010209290454313426	0.0007336757153338225	0.0016566000117281417	0.007728913161508735
d__Bacteria;p__Synergistota;c__Synergistia	0.0	0.0	0.0	0.0	0.0	0.0	0.0	0.0	0.0	0.0	0.0	0.0	0.0	0.0	0.0	0.0	0.0	0.0	0.0	0.0	0.0	0.0	0.0	0.0	0.0	0.0	0.0	0.0	0.0	0.0	0.0	0.0	0.0	0.0	0.0	0.0	0.0	0.0	0.0	0.0	0.0	0.0	0.0	0.0	0.0	0.0	0.0	0.0	0.0
d__Bacteria;p__Verrucomicrobiota;c__Verrucomicrobiae	0.00031686514747432073	0.016386612970420773	0.007945556901589112	0.006601722888656308	0.0	7.085351920573205e-05	0.0	0.0	0.0023395958879829848	0.0	0.33967204937963713	0.0022485009993337777	0.049145939466586755	0.0	0.0	0.1375657223573727	0.009871582073905826	0.09406974316141156	0.000998715936652875	0.0	0.0	0.0	0.201938246562993	0.054941037895506424	0.000301147096668218	0.19812416257257703	9.641651936365097e-05	0.0	0.0	0.0	6.355460929803934e-05	0.133572258814413	0.0003216813210379584	0.0	0.15792575132586917	8.175277959450622e-05	0.00024358557973367976	0.0	0.0	0.08430417284473629	0.01640481824813622	0.061651803024428076	0.0	0.26755428752575683	0.0	0.0226873121206965	0.1495475666422108	0.01942473465079458	9.581297307655457e-05
[truncated: 111 more columns]

## Sheet: order
#OTU ID	52-S8	211-S56	82-S4	46-S42	62-S16	77-S46	42-S22	166-S68	216-S66	134-S9	152-S27	196-S55	49-S18	92-S32	23-S51	94-S12	96-S34	214-S62	128-S69	78-S20	197-S57	54-S26	117-S11	93-S47	43-S32	114-S33	58-S36	217-S68	169-S16	14-S23	17-S13	194-S51	125-S66	45-S2	81-S6	83-S28	28-S35	175-S52	48-S10	112-S33	15-S27	126-S8	170-S4	33-S40	208-S50	24-S11	53-S26	76-S48	139-S63
Unassigned;__;__;__	0.0	0.0	0.0	0.0	0.0	0.0	0.0	0.0	0.0	0.0	0.0	0.0	0.0	0.0	0.0	0.0	0.0	0.0	0.0	0.0	0.0	0.0	0.0	3.2493467459146236e-05	0.0	0.0	0.0	0.0	0.0	0.0	0.0	0.0	0.0	0.0	0.0	0.0	0.0	0.0	0.0	0.0	0.0	0.0	0.0	0.0	0.0	0.0	0.0	0.0	0.0
d__Archaea;p__Euryarchaeota;c__Methanobacteria;o__Methanobacteriales	0.0	0.0	0.00042756360008551275	0.0010466146042991708	0.0	0.0	0.0037253746421956556	0.0	0.0003544842254519674	0.0	0.00043643618679468796	0.0006662225183211193	0.00029967036260113877	0.0	0.0	0.01734285490072981	0.0010483096007687603	0.0	0.0	9.645992090286486e-05	0.0	0.0	0.015400796333859214	0.0	0.0038875352478988144	0.0031263957123715946	0.0	0.0	0.0	0.0	0.0	0.0048430840759395586	0.0	0.0	0.0010999803574936163	0.0	0.0	0.0	0.0	0.0	0.0	0.0	0.0	0.0	0.0	0.0	0.0	0.0011874743446900838	0.0
d__Bacteria;p__Actinobacteriota;c__Actinobacteria;__	0.0	0.0	0.0	0.0	0.0	0.0	0.0	0.0	0.0	0.0	0.0	0.0	0.0	0.0	0.0	0.0	0.0	0.0	0.0	0.0	0.0	0.0	0.0	0.0	0.0	0.0	0.0	0.0	0.0	0.0	0.0	0.0	0.0	0.0	0.0	0.0	0.0	0.0	0.0	0.0	0.0	0.0	0.0	0.0	0.0	0.0	0.0	0.0	0.0
d__Bacteria;p__Actinobacteriota;c__Actinobacteria;o__Actinomycetales	0.001610731166327797	0.0	0.0009620181001924037	0.0030593349971821913	0.00018532736755712053	5.314013940429904e-05	0.00012628388617612392	0.0	0.0	0.0001417133139658471	0.0006858282935345096	0.0	0.00018729397662571172	0.0007250974349678238	0.002550538447005479	0.0	0.0003494365335895868	0.0	0.0007133685261806249	0.00024114980225716214	0.0	0.0	0.0	0.00015163618147601577	5.475401757603964e-05	0.0	0.0006106379559697895	0.0	0.0	0.003619358191037609	0.000285995741841177	0.0	0.0001429694760168704	0.0013323182337266844	0.0	8.175277959450622e-05	0.0002841831763559597	0.0	0.0	0.0	5.337793356226536e-05	0.00019387359441644047	0.0	0.0003170074496750674	0.00026048450117218026	0.0	0.0	0.00013194159385445376	0.0003513142346140334
d__Bacteria;p__Actinobacteriota;c__Actinobacteria;o__Bifidobacteriales	0.020517018298962266	0.005693653659213998	0.16236727713247345	0.004186458417196683	0.11808000847210823	0.28389233807756686	0.0776856373126789	0.06451612903225806	0.009996455157745481	0.013321051512789627	0.15013404825737264	0.013241172551632246	0.0020227749475576866	0.06498685760899121	0.05181371622898168	0.14070470061994822	0.10072508080719839	0.18688661515974106	0.09544870880296762	0.003279637310697405	0.030446194225721784	0.0	0.0015776425512733828	0.12365659820473593	0.03137405207107072	0.011344350156319785	0.1922866784509079	0.0025263157894736842	0.0049435028248587575	0.00035835229614233753	0.3113222536464457	0.0008717551336691205	0.07119879905640146	0.14512752188808528	0.07766647024160282	0.029839764551994767	0.16640954855472556	0.1320754716981132	0.14844139305686285	0.2584198263079856	0.12881874633026708	0.15199689802248934	0.0	0.0061023934062450465	0.03594686116176087	0.18076115932164938	0.07890070921985816	0.08606989972438867	0.0765226278304749
d__Bacteria;p__Actinobacteriota;c__Actinobacteria;o__Corynebacteriales	0.0004488922922552877	0.0	0.0	0.0	7.942601466733738e-05	2.657006970214952e-05	0.0	0.0	0.0	0.0	0.0	0.0	0.0	0.00018127435874195594	0.0	0.0	0.0	0.0	0.0	0.0	0.0	6.47542575924367e-05	0.0	5.415577909857706e-06	0.0	0.0	0.00012855535915153464	0.0	0.0	0.0	0.0	0.0	0.0	0.0	0.0	0.0	0.0	0.0	0.00011073583965450419	0.0	0.0	0.0	0.0	0.0	0.0	0.0	0.0	2.9320354189878612e-05	0.0
d__Bacteria;p__Actinobacteriota;c__Actinobacteria;o__Micrococcales	5.2810857912386786e-05	0.0	0.00014252120002850423	0.00016101763143064167	7.942601466733738e-05	1.771337980143301e-05	4.209462872537464e-05	0.0	0.0	0.0	0.0	0.0	0.0	0.0	0.00044870583789911205	0.0	0.0	0.0	0.0	0.0	0.0	0.0	0.0	5.686356805350591e-05	0.0	0.0	0.0	0.0	0.0	0.0004658579849850388	0.0	0.0	0.0	0.0	0.0	0.0	0.0	0.0	0.0	0.0	0.0	0.0	0.0	0.0	0.0	0.0	0.0	0.0	0.0
d__Bacteria;p__Actinobacteriota;c__Actinobacteria;o__Propionibacteriales	0.0	0.0	0.0	0.0	0.0	0.0	0.0	0.0	0.0	0.0	0.0	0.0	0.0	0.0	0.0	0.0	0.0	0.0	0.0	0.0	0.0	0.0	0.0	0.0	0.0	0.0	0.0	0.0	0.0	0.0	0.0	0.0	0.0	0.0	0.0	0.0	0.0	0.0	0.0	0.0	0.0	0.0	0.0	0.0	0.0	0.0	0.0	0.0	0.0
d__Bacteria;p__Actinobacteriota;c__Coriobacteriia;o__Coriobacteriales	0.044783607509704	0.009443132898208582	0.12495546212499109	0.16496256340069237	0.12917317518731303	0.030715000575684843	0.12011702306785654	0.0	0.053030840127614325	0.13717848791894	0.15206683708460628	0.04055629580279813	0.16717860353611028	0.035257862775310435	0.1368788966559607	0.06387820764341207	0.09976413033982703	0.032992273961160994	0.07768583250107006	0.12882222436577603	0.07060367454068242	0.20740788706857477	0.07407407407407407	0.09091672195069116	0.15990910833082378	0.01849039749888343	0.11926723445283625	0.008842105263157894	0.0	0.2818082456863342	0.011408052368998061	0.016272762495156915	0.03820859246550862	0.13047202131709174	0.04077784325279906	0.03441792020928711	0.09982949009418643	0.11320754716981132	0.12718011184319805	0.06163948316034738	0.035887763998363076	0.0876308646762311	0.0	0.004041844983357109	0.013805678562125553	0.14264647495887925	0.0650831499144045	0.1421010965812467	0.1752419277570183
d__Bacteria;p__Bacteroidota;c__Bacteroidia;o__Bacteroidales	0.0005017031501676745	0.588807110123594	0.008622532601724506	0.0005635617100072458	0.0016149956315691934	0.004384061500854671	0.007955884829095808	0.0	0.12548741580999645	0.010415928576489762	0.007918199388989338	0.11850433044636909	0.005581360503446209	0.0	0.0001653126771207255	0.0022757592403672604	0.006551935004804752	0.034558362915013574	0.008346411756313312	0.022668081412173243	0.01062992125984252	0.001942627727773101	0.004958305161144917	0.007874250280933104	0.019492430257070113	0.0050915587315765965	0.001414108950666881	0.0011789473684210526	0.0	0.0017917614807116877	0.0029235120277098098	0.2739248353351414	0.0001072271070126528	0.00019033117624666921	0.06965232763700648	0.2712557226945716	0.0006901591425787593	0.0	0.0	0.0010590976488032196	0.0031492980801736564	0.00019387359441644047	0.0	0.0031700744967506737	0.05483198749674394	0.01088990981793432	0.011585962337979946	0.004486014191051428	0.01600076650378461
d__Bacteria;p__Bacteroidota;c__Bacteroidia;o__Flavobacteriales	0.0	0.0	0.0	0.0	0.0	0.0	0.0	0.0	0.0	0.0	0.0	0.0	0.0	0.0	0.0	0.0	0.0	0.0	0.0	0.0	0.0	0.0	0.0	0.0	0.0	0.0	0.0	0.0	0.0	0.0	0.0	0.0	0.0	0.0	0.0	0.0	0.0	0.0	0.0	0.0	0.0	0.0	0.0	0.0	0.0	0.0	0.0	0.0	0.0
d__Bacteria;p__Cyanobacteria;c__Cyanobacteriia;o__Chloroplast	0.002931002614137467	0.0	0.00014252120002850423	0.00016101763143064167	0.0	0.0	0.0	0.0	0.0	0.0	0.0	0.00016655562958027982	0.0	0.0	0.00028339316077838654	0.0	0.0	0.0006264355815410315	0.00035668426309031246	0.0	0.0	0.0	0.006310570205093531	5.415577909857706e-06	0.0	0.0005359535506922733	0.0	0.0	0.0014124293785310734	5.375284442135063e-05	0.0025421843719215737	0.0	0.0	0.0	0.0	0.0	0.0	0.0	0.00011073583965450419	0.0	0.0	0.0	0.0	0.0	0.0	0.0	0.0	0.0	0.0
d__Bacteria;p__Cyanobacteria;c__Vampirivibrionia;o__Gastranaerophilales	0.0	0.0013886960144424386	0.005380175301076035	0.0	0.0	0.0048888928251955115	0.0	0.0	0.0	0.0	0.0	0.0006662225183211193	0.0	0.0	0.0	0.0003923722828219415	0.0	0.0	0.0	0.0	0.0	0.0	0.0	0.0	5.475401757603964e-05	0.0	0.0	0.0	0.0	0.00021501137768540252	0.0	0.007652072839984502	0.0	0.0	0.00035356511490866236	0.0	0.0012991230919129587	0.0	0.0	0.0016945562380851515	0.0	0.0	0.0	0.0	0.0	0.0	0.0	0.0	0.0
d__Bacteria;p__Desulfobacterota;c__Desulfovibrionia;o__Desulfovibrionales	0.0003960814343429009	0.0016664352173309262	0.00028504240005700846	0.0	0.0	3.542675960286602e-05	0.00014733120053881125	0.0	0.0	0.0	0.0	0.0	0.0	0.0	0.0	0.0011771168484658245	0.0	0.0	0.0	0.00019291984180572972	0.0	0.0	0.005033430996919841	0.0	0.003695896186382676	0.0	0.0	0.0003368421052631579	0.0	0.0	0.0	9.686168151879117e-05	0.0	0.0	0.0024749558043606363	0.0016759319816873773	0.0	0.0	0.00011073583965450419	0.0	0.0	0.0	0.0	0.0	0.0	0.0	0.0	0.0	0.0006068154961515123
d__Bacteria;p__Firmicutes;c__Bacilli;o__Erysipelotrichales	0.05080404531171609	0.0033328704346618524	0.059181928311836385	0.23637388294018194	0.1066161870217892	0.08583018182784366	0.05268142784980637	0.0	0.02871322226160936	0.09402678381633954	0.03173514558264231	0.01682211858760826	0.10720707222055739	0.015498957672437233	0.05110523332703571	0.1654241544377305	0.07014938411810955	0.035393610357068284	0.06862605221857612	0.021896402044950324	0.042913385826771656	0.015087742019037752	0.12876568251821802	0.019068249820608982	0.0686341610315657	0.012148280482358196	0.14995982645026515	0.03385263157894737	0.0	0.07301428033900127	0.1027360259302806	0.00745834947694692	0.0771677746801058	0.3675295013323182	0.057395403653506184	0.06679202092871157	0.11318609938291653	0.03773584905660377	0.07712751231936216	0.028383816987926285	0.1903812963720798	0.023070957735556417	0.0	0.03716912347440165	0.00026048450117218026	0.05824967386988827	0.028766202005380288	0.09927871928692898	0.04634154131136022
d__Bacteria;p__Firmicutes;c__Bacilli;o__Izemoplasmatales	0.0	0.0015275656158866824	0.0	0.0	0.0	0.0	0.0	0.0	0.00014179369018078695	0.0	0.0	0.0	0.00022475277195085406	0.0	0.0	0.0	0.0	0.0	0.0	0.0	0.0	0.0	0.0	0.0	0.0	0.0	0.0	0.0	0.0	0.0	0.0	0.0	0.0	0.0	0.0	0.0	0.0	0.0	0.0	0.0	0.0	0.0	0.0	0.0	0.0	0.0	0.0	2.9320354189878612e-05	0.0
d__Bacteria;p__Firmicutes;c__Bacilli;o__Lactobacillales	0.024002534921179795	0.0023607832245521455	0.032209791206441955	0.10184365187988084	0.012072754229435281	0.0077230335934247935	0.0035780434416568447	0.0	0.023325062034739455	0.007510805640189896	0.03747116403765821	0.008244503664223852	0.03494905603835781	0.32738149188797244	0.3603344039297185	0.001569489131287766	0.02594566261902682	0.004280643140530382	0.040447995434441435	0.02339153081894473	0.0034120734908136482	0.01197953765460079	0.013522650439486139	0.02648217597920418	0.0023270457469816846	0.082358195623046	0.005656435802667524	0.0022736842105263158	0.3001412429378531	0.06697604414900288	0.024468524579745146	0.0024215420379697793	0.003145328472371149	0.009135896459840122	0.003967786289530544	0.02473021582733813	0.012544657356284508	0.03773584905660377	0.0027130280715353524	0.009002330014827368	0.004252442040460474	0.004168282279953471	0.0	0.02631161832303059	0.25814014066163066	0.011457092620951733	0.005074590364392272	0.01015950272679294	0.005046149915365207
d__Bacteria;p__Firmicutes;c__Bacilli;o__RF39	0.0	0.0008332176086654631	7.126060001425212e-05	0.00024152644714596247	0.0	0.0	4.209462872537464e-05	0.0	0.0018433179723502304	0.0004251399418975413	0.0	0.0004996668887408394	0.0010113874737788433	0.0	0.0	0.0009416934787726595	0.0	0.0	0.0	0.0	0.0	0.0	0.0	0.0	0.0	0.00026797677534613664	0.0	0.0	0.0	0.0	0.0	0.000581170089112747	0.0	0.0	0.0	0.0	0.0	0.0	0.0	0.0	0.0	0.0	0.0	0.0	0.0	0.0	0.0	0.0	0.0
d__Bacteria;p__Firmicutes;c__Bacilli;o__Staphylococcales	0.000739352010773415	0.0	0.00028504240005700846	0.0	0.0009531121760080485	3.542675960286602e-05	0.00023152045798956053	0.0	0.0	0.0	0.0002493921067398217	0.0	0.00022475277195085406	0.0005438230762258679	0.0010863404496504819	0.0	0.0	0.0	0.0005706948209444999	0.0	0.0	0.0004532798031470569	0.000150251671549846	7.852587969293674e-05	0.0	0.0	0.00025711071830306927	0.00016842105263157895	0.0	8.958807403558438e-05	0.000285995741841177	0.0	0.0	0.0	0.00035356511490866236	0.0	0.0002841831763559597	0.0	0.0	0.0	0.0	0.0	0.0	0.0	0.0045584787705131545	0.00028359140150870625	0.0	0.0	0.00025550126153747884
d__Bacteria;p__Firmicutes;c__Clostridia;__	0.0	0.00041660880433273156	0.0	0.0	0.0	0.0	0.0	0.0	0.0011343495214462956	0.0	0.0	0.0014157228514323785	0.0	0.0	0.0	0.0	0.0	0.0	0.0	9.645992090286486e-05	0.0	0.0002590170303697468	0.0	0.0	0.00010950803515207928	0.0003573023671281822	0.0	0.0	0.0	0.0	0.0	0.005424254165052305	0.0	0.0	0.00035356511490866236	8.175277959450622e-05	0.0	0.0	0.0	0.003918661300571912	0.0	0.0	0.0	0.0	0.0	0.0	0.0	0.0	0.000223563603845294
d__Bacteria;p__Firmicutes;c__Clostridia;o__Christensenellales	0.00015843257373716036	0.004582696847660047	0.003064205800612841	0.008936478544400613	0.002303354425352784	0.0010008059587809652	0.010628893753157098	0.0	0.0064516129032258064	0.0036136895061291007	0.002618617120768128	0.006745502998001332	0.0403431225651783	0.0	0.001440581900623465	0.019854037510790238	0.007250808071983926	0.0018793067446230946	0.0008560422314167499	0.005691135333269027	0.0	0.0051155863498024996	0.025768161670798588	0.0012753685977714897	0.020779149670107043	0.02929879410451094	0.0007070544753334405	0.0007578947368421053	0.0	0.00026876422210675313	0.0	0.010073614877954282	0.00282364715133319	0.0007613247049866769	0.0175211156943626	0.0007357750163505559	0.0016645014615134783	0.0	0.002989867670671613	0.008578690955306079	0.0020283614753660835	0.005137650252035672	0.0	0.0	0.0	0.00017015484090522376	0.014123257520176083	0.012094646103324927	0.01769346236147041
d__Bacteria;p__Firmicutes;c__Clostridia;o__Clostridia_UCG-014	0.0	0.022080266629634773	0.029074324805814865	0.006843249335802271	0.0030976145720261576	0.00032769752632651075	0.007555985856204748	0.0	0.029067706487061327	0.005030822645787572	0.005923062535070765	0.05946035976015989	0.0386574767755469	0.0	0.0005904024182883053	0.006591854351408617	0.0015724644011531406	0.0	0.0	0.00019291984180572972	0.0	0.0	0.00826384193524153	1.6246733729573118e-05	0.038930106496564185	0.020991514068780706	0.0	0.008168421052631578	0.0	0.008188349966852413	0.0	0.1524602867105773	0.0	0.002569470879330034	0.018267530936947555	0.00024525833878351864	0.00036537836960051965	0.0	0.0016056696749903107	0.0010590976488032196	0.0006405352027471843	0.0081426909654905	0.0	0.0	0.0	0.0	0.0020176082171680116	0.001949803553626928	0.06100092619207308
d__Bacteria;p__Firmicutes;c__Clostridia;o__Clostridia_vadinBB60_group	0.0	0.003194000833217609	0.0	0.0	0.0	0.0	0.0	0.0	0.0	0.0	0.0	0.0	0.0	0.0	0.0	0.0	0.0	0.0	0.0	0.0	0.0	0.0	0.0	0.0	0.0	0.0	0.0	0.0	0.0	3.583522961423375e-05	0.0	0.0	0.0	0.0	0.0	0.0	0.0	0.0	0.0	0.0	0.0	0.0	0.0	0.0	0.0	0.0	0.0	0.0	0.0
d__Bacteria;p__Firmicutes;c__Clostridia;o__Clostridiales	0.0007129465818172216	0.002777392028884877	0.001282690800256538	0.00024152644714596247	0.0005559821026713617	0.00017713379801433013	0.008924061289779425	0.0	0.003119461183977313	0.3204138028767803	0.0028056612008229937	0.05263157894736842	0.0003371291579262811	0.0008157346143388018	0.019459663706782544	0.04198383426194774	0.011181969074866778	0.0005220296512841929	0.00827507490369525	0.0015433587344458378	0.00026246719160104987	0.0002590170303697468	0.017654571407106905	0.014960533975981911	0.009828346154899116	0.014202769093345243	0.0003213883978788366	0.0	0.0	0.014298256616079268	6.355460929803934e-05	0.0010654784967067028	0.11398241475444992	0.0006661591168633422	0.0012178353957965037	0.001144538914323087	0.014818122767132185	0.0	0.0009966225568905375	0.03283202711289981	0.00016013380068679607	0.037999224505622334	0.0	0.0011887779362815027	0.007814535035165408	0.014009415234530089	0.004310344827586207	0.012343869113938897	0.0007026284692280668
d__Bacteria;p__Firmicutes;c__Clostridia;o__Eubacteriales	0.0	0.0	0.0	0.0	0.0	0.0	4.209462872537464e-05	0.0	0.0	0.0	0.0	0.0	0.0	0.0	0.0	0.0	0.0	0.0	0.00035668426309031246	0.0	0.0	0.0	0.0	0.0	0.0015604895009171298	0.0	0.0	0.0	0.0	0.00019709376287828565	0.0	0.0	0.0	0.0	0.0	0.00012262916939175932	0.0	0.0	0.0	0.0	0.0	0.00019387359441644047	0.0	0.0	0.0	0.0	6.113964294448521e-05	0.0	0.000223563603845294
d__Bacteria;p__Firmicutes;c__Clostridia;o__Lachnospirales	0.6155897652557366	0.07415636717122621	0.3977410389795482	0.29482328314950484	0.543829922427259	0.3934938755989337	0.19761323455127125	0.8064516129032258	0.3549805033676001	0.22312761283922625	0.20019951368539185	0.35984343770819455	0.4109604435121367	0.39889422641167405	0.21382013980729264	0.20693714196029192	0.26827989866340524	0.4374608477761537	0.42730774718219433	0.4893411787402334	0.5989501312335958	0.7009648384381273	0.22026895049207423	0.5028039154628289	0.4283406794973581	0.229388119696293	0.4321067009480958	0.5030736842105263	0.00423728813559322	0.40732113741018794	0.48574787886491466	0.15614103060829135	0.225856029737651	0.27264940997335363	0.29601257120408564	0.36617069980379335	0.3795469308216954	0.5849056603773585	0.37633575106583245	0.2125608981148062	0.4618258811807199	0.3089375727025979	0.044444444444444446	0.34704390553178	0.001953633758791352	0.4255572571039646	0.26100513573000733	0.3789362575499912	0.3625243524639903
d__Bacteria;p__Firmicutes;c__Clostridia;o__Monoglobales	0.011724010456549867	0.013470351340091655	0.00217344830043469	0.0005635617100072458	0.012469884302771968	0.0013285034851074759	0.0010734130324970533	0.0	0.02382133995037221	0.0005668532558633884	0.0	0.012658227848101266	0.009439616421935871	0.0	0.011902512752692235	0.0007062701090794946	0.004892111470254215	0.005533514303612445	0.0011413896418889999	0.0011575190508343782	0.0	0.003496729909991582	0.0030801592667718427	0.0005930057811294188	0.002409176773345744	0.009915140687807057	0.0008677486742728588	0.007494736842105263	0.0	0.0001612585332640519	0.03203152308621183	0.007652072839984502	0.0003931660590463936	0.0	0.004203496366136319	0.003147482014388489	0.0033696005196492368	0.0	0.0004983112784452688	0.0021181952976064393	0.0030247495685283704	0.0018417991469561845	0.0	0.004041844983357109	0.0	0.00045374624241393	0.004004646612863781	0.001671260188823081	0.00012775063076873942
d__Bacteria;p__Firmicutes;c__Clostridia;o__Oscillospirales	0.007499141823558924	0.18358561310929036	0.11797192332359438	0.14878029144191288	0.06166106272007625	0.17230690201843962	0.4163369254083179	0.06451612903225806	0.31116625310173696	0.058315028696946075	0.03884282062472723	0.21235842771485677	0.08398261911896913	0.004803770506661833	0.025481768373323256	0.12705014517774466	0.24250895431117322	0.11422008770098141	0.13468397774290197	0.11879039259187807	0.03937007874015748	0.0358091044486175	0.14792277064082338	0.11080272403568865	0.19259725682371945	0.3025457793657883	0.0877068937811345	0.4166736842105263	0.0	0.036050240991919155	0.025167625282023577	0.1613715614103061	0.18639645435699478	0.05452988199467073	0.19587507365939893	0.09834859385219097	0.20026794413770704	0.0	0.06206743812634959	0.2242109722516416	0.027169368183193068	0.2722954633578907	0.0	0.22555080044381043	0.0	0.0823549429981283	0.3416788945952556	0.1908461854219199	0.17447542397240587
d__Bacteria;p__Firmicutes;c__Clostridia;o__Peptococcales	0.0	0.0	0.0	0.00780935512438612	0.0	0.0	6.314194308806196e-05	0.0	0.0003544842254519674	0.0	0.0	0.0	0.0	0.0	0.0	0.0	0.0	0.0	0.0	0.0	0.0	0.0	0.000375629178874615	0.0	0.0003832781230322775	0.0	0.0	0.0	0.0	0.0	0.0	0.00019372336303758234	0.0	0.0	7.85700255352583e-05	0.0	0.0	0.0	0.0	0.0	0.0	0.0	0.0	0.0	0.0	0.0	0.00012227928588897041	0.00011728141675951445	0.0
d__Bacteria;p__Firmicutes;c__Clostridia;o__Peptostreptococcales-Tissierellales	0.002297272319188825	0.007082349673656437	0.0109385021021877	0.010546654858707028	0.006036377114717641	0.0034718224410808705	0.08839872032328674	0.06451612903225806	0.009854661467564694	0.12059803018493588	0.02001371656587069	0.049467021985343106	0.01711866946359005	0.12779842291307894	0.12183544303797468	0.0288001255591305	0.13566873416615707	0.006890791396951347	0.11406762733628192	0.00911546252532073	0.002230971128608924	0.017030369746810853	0.08271354518819021	0.01071472089465347	0.011416212664604266	0.057793657882983476	0.007520488510364776	0.007578947368421052	0.0	0.10268585045958682	0.0007944326162254917	0.008039519566059666	0.2802559153620702	0.013894175866006851	0.00785700255352583	0.006540222367560497	0.004546930821695355	0.09433962264150944	0.010132329328387132	0.05962719762762127	0.01782822980979663	0.0349941837921675	0.044444444444444446	0.02155650657790458	0.00976816879395676	0.0473030457716522	0.021398875030569822	0.026989386031783264	0.04413784293059947
d__Bacteria;p__Firmicutes;c__Clostridia;o__uncultured	0.0	0.0	0.0	0.0	0.0	0.0	0.0	0.0	0.0	0.0	0.0	0.0	0.0	0.0	0.0	0.0	0.0	0.0	0.0	0.0	0.0	0.0	0.0	0.0	0.0	0.0	0.0	0.0	0.0	0.0	0.0	0.0	0.0	0.0	0.0	0.0	0.0	0.0	0.0	0.0	0.0	0.0	0.0	0.0	0.0	0.0	0.0	0.0	0.0
d__Bacteria;p__Firmicutes;c__Incertae_Sedis;o__DTU014	0.0	0.005138175253437022	0.0	0.0	0.0	0.0	0.0	0.0	0.0	0.0	0.0	0.0	0.0	0.0	0.0	0.0	0.0	0.0	0.0	0.0	0.0	0.0	0.0	0.0	0.0	0.0	0.0	0.0	0.0	0.0	0.0	0.0009686168151879117	0.0	0.0	0.0	0.0	0.0	0.0	0.0	0.0	0.0	0.0	0.0	0.0	0.0	0.0	0.0	0.0	0.0
d__Bacteria;p__Firmicutes;c__Negativicutes;o__Acidaminococcales	0.0	0.00722121927510068	0.0	0.0	0.00010590135288978317	0.00030998414652507773	0.0003157097154403098	0.0	0.0004962779156327543	0.0	0.0	0.0007495003331112591	0.0	0.0	0.0	0.0021972847838028723	0.0009609504673713636	0.0	0.0014267370523612499	0.004244236519726054	0.001968503937007874	0.0	0.000826384193524153	0.0	0.0018616365975853478	0.0	0.00012855535915153464	0.0003368421052631579	0.0	0.0	0.0	0.0064897326617590085	0.0	0.0	0.0006285602042820664	0.0	0.0	0.0	0.0	0.0	3.558528904151024e-05	0.0	0.0	0.0	0.0	0.0	0.0	0.0	0.003129890453834116
d__Bacteria;p__Firmicutes;c__Negativicutes;o__Veillonellales-Selenomonadales	0.003063029758918434	0.03471740036106096	0.0001781515000356303	0.00048305289429192495	0.0	0.0010539460981852642	0.002188920693719481	0.0	0.007585962424672102	0.0001417133139658471	0.0002493921067398217	0.005662891405729514	0.03056637698531615	0.0	0.0	0.02982029349446755	0.007163448938586529	0.040300689079139695	0.007561706377514624	0.00024114980225716214	0.17979002624671916	0.0	0.031928480204342274	0.030909410920512855	0.001368850439400991	0.0012505582849486377	0.0	0.00016842105263157895	0.0	0.00034043468133522064	0.0	0.0	0.0	0.0	0.005382046749165193	0.01831262262916939	0.0	0.0	0.0	0.0086846007201864	0.0	0.0007754943776657619	0.0	0.004121096845775876	0.4669184683511331	0.0021552946514661673	0.011585962337979946	0.010496686799976543	0.007345661269202517
d__Bacteria;p__Fusobacteriota;c__Fusobacteriia;o__Fusobacteriales	0.0	0.0	0.0	0.0	0.0	0.0009653791991780992	0.0	0.0	0.0	0.0	0.0	0.0	0.0	0.0	0.0	0.0	0.0	0.0	0.0	0.01051413137841227	0.0	0.0	0.0	0.0	0.0	0.0	0.0	0.0	0.0	0.0	0.0	0.0	0.0	0.0	0.0	0.0	0.0	0.0	0.0	0.0	0.0	0.0	0.0	0.0	0.0	0.0	0.0	0.0	0.0
d__Bacteria;p__Patescibacteria;c__Saccharimonadia;o__Saccharimonadales	0.00026405428956193395	0.0	7.126060001425212e-05	0.0	0.00010590135288978317	5.314013940429904e-05	4.209462872537464e-05	0.0	0.0	0.0	0.0	0.0	7.491759065028469e-05	0.00018127435874195594	7.084829019459663e-05	0.0	0.0	0.0	0.0	0.0	0.0	0.0	0.0	2.707788954928853e-06	0.0	0.0	9.641651936365097e-05	0.0	0.0	0.0	0.00015888652324509836	0.0002905850445563735	0.0	0.00038066235249333843	0.0	0.0	0.0	0.0	0.0	0.0	0.0	0.0	0.0	0.0	0.001953633758791352	0.0	0.0	0.0	0.0001596882884609243
d__Bacteria;p__Proteobacteria;c__Alphaproteobacteria;o__Rhizobiales	0.0	0.0	0.0	0.0	0.0	0.0	0.0	0.0	0.0	0.0	0.0	0.0	0.0	0.0	0.0	0.0	0.0	0.0	0.0	0.0	0.0	0.0	0.000375629178874615	0.0	0.0	0.0	0.0	0.0	0.0049435028248587575	0.0	0.0	0.00019372336303758234	0.0	0.0	0.0	0.0	0.0	0.0	0.0	0.0	0.0	0.0	0.022222222222222223	0.0	0.0	0.0	0.0	0.0	0.0
d__Bacteria;p__Proteobacteria;c__Alphaproteobacteria;o__Rhodospirillales	0.0	0.0006943480072212193	0.0	0.0	0.00013237669111222896	0.0001239936586100311	0.0	0.0	0.0002835873803615739	0.0	0.0	0.0	7.491759065028469e-05	0.0	0.0	0.0	0.0	0.0	0.0	0.0	0.0	0.0	0.0	0.0	0.0	0.0	0.0	0.0005894736842105263	0.0	0.0	0.0	0.0	0.0	0.00019033117624666921	0.00035356511490866236	0.0	0.0	0.0	0.0	0.0	8.89632226037756e-05	0.0	0.0	0.0	0.0	0.0	0.0	0.0	6.387531538436971e-05
d__Bacteria;p__Proteobacteria;c__Gammaproteobacteria;o__Aeromonadales	0.0	0.0	0.0	0.0	0.0	0.0	0.0	0.0	0.0	0.0	0.0	0.0	0.0	0.0	0.0	0.0	0.0	0.0	0.0	0.0	0.0	0.0	0.0	0.0	0.0	0.0	0.0	0.0	0.0	0.0	0.0	0.0	0.0	0.0	0.0	0.0	0.0	0.0	0.0	0.0	0.0	0.0	0.0	0.0	0.0	0.0	0.0	0.0	0.0
d__Bacteria;p__Proteobacteria;c__Gammaproteobacteria;o__Burkholderiales	0.0	0.002083044021663658	0.0	0.0	0.0	0.0	0.0	0.0	0.0019142148174406239	0.0	0.0	0.002831445702864757	0.0	0.0	0.0	0.0	0.0001747182667947934	0.0018793067446230946	0.00014267370523612499	0.0	0.012598425196850394	0.0	0.0	3.790904536900394e-05	0.0	0.0	0.0003856660774546039	0.0026947368421052632	0.0	3.583522961423375e-05	0.0	0.00416505230530802	0.0	0.0	0.0005107051659791789	0.001962066710268149	0.0	0.0	0.0	0.0	0.0	0.0	0.0	0.0	0.003125814014066163	0.0	0.0002751283932501834	0.0	0.00047906486538277284
d__Bacteria;p__Proteobacteria;c__Gammaproteobacteria;o__Enterobacterales	0.21158670222597767	0.007360088876544924	0.03274424570654885	0.0017711939457370582	0.0	0.00720048888928252	0.0004840882303418084	0.0	0.0045373980857851826	0.004322256075958336	0.007294719122139784	0.03439373750832778	0.00041204674857656576	0.02193419740777667	0.0006376346117513697	0.004080671741348191	0.005590984537433389	0.002505742326164126	0.010985875303181623	0.15800135043889263	0.004724409448818898	0.0001295085151848734	0.00878972278566599	0.003983157552700342	0.0006844252197004955	0.00080393032603841	0.00048208259681825486	0.0032842105263157896	0.298728813559322	0.002024690473204207	0.0	0.03777605579232855	0.0	0.0005709935287400076	0.039638577882537815	0.07275997383911054	0.0006495615459564793	0.0	0.18957975748851116	0.0011650074136835417	0.10825044926427414	0.0007754943776657619	0.8888888888888888	0.051830718021873515	0.11956238603803074	0.0010209290454313426	0.000458547322083639	0.0011434938134052659	0.006259780907668232
d__Bacteria;p__Proteobacteria;c__Gammaproteobacteria;o__Pasteurellales	0.0	0.0	0.0	0.0	0.0	0.0	0.0	0.0	0.0	0.0	0.0	0.0	0.0	0.0	9.446438692612885e-05	0.0	0.0	0.0	0.0	0.0	0.002099737532808399	0.0	0.0	0.0	0.0	0.0	0.0	0.0	0.0	0.0	0.0	0.0	0.0	0.0	0.0	0.0	0.0	0.0	0.0	0.0	0.0	0.0	0.0	0.0	0.021099244594946602	0.0	0.0	0.0	0.0
d__Bacteria;p__Proteobacteria;c__Gammaproteobacteria;o__Pseudomonadales	0.0	0.0	0.001781515000356303	0.0	0.0008472108231182653	0.0005136880142415574	0.0	0.0	0.0	0.0008502798837950826	0.0016833967204937963	0.00016655562958027982	0.0	0.0009970089730807576	0.0	0.0007062701090794946	0.0003494365335895868	0.0	0.0	0.0004822996045143243	0.0	0.0	0.000300503343099692	0.0006309148264984228	0.0	0.0019651630192050024	0.0	0.0	0.3855932203389831	0.0	0.0	0.0	0.0	0.0	0.00043213514044392065	0.001553302812295618	0.0	0.0	0.0	0.0007413683541622537	0.0	0.0	0.0	0.0	0.0	0.0	0.0	0.0005131061983228757	0.0009900673884577305
d__Bacteria;p__Synergistota;c__Synergistia;o__Synergistales	0.0	0.0	0.0	0.0	0.0	0.0	0.0	0.0	0.0	0.0	0.0	0.0	0.0	0.0	0.0	0.0	0.0	0.0	0.0	0.0	0.0	0.0	0.0	0.0	0.0	0.0	0.0	0.0	0.0	0.0	0.0	0.0	0.0	0.0	0.0	0.0	0.0	0.0	0.0	0.0	0.0	0.0	0.0	0.0	0.0	0.0	0.0	0.0	0.0
d__Bacteria;p__Verrucomicrobiota;c__Verrucomicrobiae;o__Verrucomicrobiales	0.00031686514747432073	0.016386612970420773	0.007945556901589112	0.006601722888656308	0.0	7.085351920573205e-05	0.0	0.0	0.0023395958879829848	0.0	0.33967204937963713	0.0022485009993337777	0.049145939466586755	0.0	0.0	0.1375657223573727	0.009871582073905826	0.09406974316141156	0.000998715936652875	0.0	0.0	0.0	0.201938246562993	0.054941037895506424	0.000301147096668218	0.19812416257257703	9.641651936365097e-05	0.0	0.0	0.0	6.355460929803934e-05	0.133572258814413	0.0003216813210379584	0.0	0.15792575132586917	8.175277959450622e-05	0.00024358557973367976	0.0	0.0	0.08430417284473629	0.01640481824813622	0.061651803024428076	0.0	0.26755428752575683	0.0	0.0226873121206965	0.1495475666422108	0.01942473465079458	9.581297307655457e-05
[truncated: 111 more columns]

## Sheet: family
#OTU ID	52-S8	211-S56	82-S4	46-S42	62-S16	77-S46	42-S22	166-S68	216-S66	134-S9	152-S27	196-S55	49-S18	92-S32	23-S51	94-S12	96-S34	214-S62	128-S69	78-S20	197-S57	54-S26	117-S11	93-S47	43-S32	114-S33	58-S36	217-S68	169-S16	14-S23	17-S13	194-S51	125-S66	45-S2	81-S6	83-S28	28-S35	175-S52	48-S10	112-S33	15-S27	126-S8	170-S4	33-S40	208-S50	24-S11	53-S26	76-S48	139-S63
Unassigned;__;__;__;__	0.0	0.0	0.0	0.0	0.0	0.0	0.0	0.0	0.0	0.0	0.0	0.0	0.0	0.0	0.0	0.0	0.0	0.0	0.0	0.0	0.0	0.0	0.0	3.2493467459146236e-05	0.0	0.0	0.0	0.0	0.0	0.0	0.0	0.0	0.0	0.0	0.0	0.0	0.0	0.0	0.0	0.0	0.0	0.0	0.0	0.0	0.0	0.0	0.0	0.0	0.0
d__Archaea;p__Euryarchaeota;c__Methanobacteria;o__Methanobacteriales;f__Methanobacteriaceae	0.0	0.0	0.00042756360008551275	0.0010466146042991708	0.0	0.0	0.0037253746421956556	0.0	0.0003544842254519674	0.0	0.00043643618679468796	0.0006662225183211193	0.00029967036260113877	0.0	0.0	0.01734285490072981	0.0010483096007687603	0.0	0.0	9.645992090286486e-05	0.0	0.0	0.015400796333859214	0.0	0.0038875352478988144	0.0031263957123715946	0.0	0.0	0.0	0.0	0.0	0.0048430840759395586	0.0	0.0	0.0010999803574936163	0.0	0.0	0.0	0.0	0.0	0.0	0.0	0.0	0.0	0.0	0.0	0.0	0.0011874743446900838	0.0
d__Bacteria;p__Actinobacteriota;c__Actinobacteria;__;__	0.0	0.0	0.0	0.0	0.0	0.0	0.0	0.0	0.0	0.0	0.0	0.0	0.0	0.0	0.0	0.0	0.0	0.0	0.0	0.0	0.0	0.0	0.0	0.0	0.0	0.0	0.0	0.0	0.0	0.0	0.0	0.0	0.0	0.0	0.0	0.0	0.0	0.0	0.0	0.0	0.0	0.0	0.0	0.0	0.0	0.0	0.0	0.0	0.0
d__Bacteria;p__Actinobacteriota;c__Actinobacteria;o__Actinomycetales;f__Actinomycetaceae	0.001610731166327797	0.0	0.0009620181001924037	0.0030593349971821913	0.00018532736755712053	5.314013940429904e-05	0.00012628388617612392	0.0	0.0	0.0001417133139658471	0.0006858282935345096	0.0	0.00018729397662571172	0.0007250974349678238	0.002550538447005479	0.0	0.0003494365335895868	0.0	0.0007133685261806249	0.00024114980225716214	0.0	0.0	0.0	0.00015163618147601577	5.475401757603964e-05	0.0	0.0006106379559697895	0.0	0.0	0.003619358191037609	0.000285995741841177	0.0	0.0001429694760168704	0.0013323182337266844	0.0	8.175277959450622e-05	0.0002841831763559597	0.0	0.0	0.0	5.337793356226536e-05	0.00019387359441644047	0.0	0.0003170074496750674	0.00026048450117218026	0.0	0.0	0.00013194159385445376	0.0003513142346140334
d__Bacteria;p__Actinobacteriota;c__Actinobacteria;o__Bifidobacteriales;f__Bifidobacteriaceae	0.020517018298962266	0.005693653659213998	0.16236727713247345	0.004186458417196683	0.11808000847210823	0.28389233807756686	0.0776856373126789	0.06451612903225806	0.009996455157745481	0.013321051512789627	0.15013404825737264	0.013241172551632246	0.0020227749475576866	0.06498685760899121	0.05181371622898168	0.14070470061994822	0.10072508080719839	0.18688661515974106	0.09544870880296762	0.003279637310697405	0.030446194225721784	0.0	0.0015776425512733828	0.12365659820473593	0.03137405207107072	0.011344350156319785	0.1922866784509079	0.0025263157894736842	0.0049435028248587575	0.00035835229614233753	0.3113222536464457	0.0008717551336691205	0.07119879905640146	0.14512752188808528	0.07766647024160282	0.029839764551994767	0.16640954855472556	0.1320754716981132	0.14844139305686285	0.2584198263079856	0.12881874633026708	0.15199689802248934	0.0	0.0061023934062450465	0.03594686116176087	0.18076115932164938	0.07890070921985816	0.08606989972438867	0.0765226278304749
d__Bacteria;p__Actinobacteriota;c__Actinobacteria;o__Corynebacteriales;f__Corynebacteriaceae	0.0004488922922552877	0.0	0.0	0.0	7.942601466733738e-05	2.657006970214952e-05	0.0	0.0	0.0	0.0	0.0	0.0	0.0	0.00018127435874195594	0.0	0.0	0.0	0.0	0.0	0.0	0.0	6.47542575924367e-05	0.0	5.415577909857706e-06	0.0	0.0	0.00012855535915153464	0.0	0.0	0.0	0.0	0.0	0.0	0.0	0.0	0.0	0.0	0.0	0.00011073583965450419	0.0	0.0	0.0	0.0	0.0	0.0	0.0	0.0	2.9320354189878612e-05	0.0
d__Bacteria;p__Actinobacteriota;c__Actinobacteria;o__Micrococcales;__	0.0	0.0	0.0	0.0	0.0	0.0	0.0	0.0	0.0	0.0	0.0	0.0	0.0	0.0	0.0	0.0	0.0	0.0	0.0	0.0	0.0	0.0	0.0	0.0	0.0	0.0	0.0	0.0	0.0	0.0	0.0	0.0	0.0	0.0	0.0	0.0	0.0	0.0	0.0	0.0	0.0	0.0	0.0	0.0	0.0	0.0	0.0	0.0	0.0
d__Bacteria;p__Actinobacteriota;c__Actinobacteria;o__Micrococcales;f__Micrococcaceae	5.2810857912386786e-05	0.0	0.00014252120002850423	0.00016101763143064167	7.942601466733738e-05	1.771337980143301e-05	4.209462872537464e-05	0.0	0.0	0.0	0.0	0.0	0.0	0.0	0.00044870583789911205	0.0	0.0	0.0	0.0	0.0	0.0	0.0	0.0	5.686356805350591e-05	0.0	0.0	0.0	0.0	0.0	0.0004658579849850388	0.0	0.0	0.0	0.0	0.0	0.0	0.0	0.0	0.0	0.0	0.0	0.0	0.0	0.0	0.0	0.0	0.0	0.0	0.0
d__Bacteria;p__Actinobacteriota;c__Actinobacteria;o__Propionibacteriales;f__Propionibacteriaceae	0.0	0.0	0.0	0.0	0.0	0.0	0.0	0.0	0.0	0.0	0.0	0.0	0.0	0.0	0.0	0.0	0.0	0.0	0.0	0.0	0.0	0.0	0.0	0.0	0.0	0.0	0.0	0.0	0.0	0.0	0.0	0.0	0.0	0.0	0.0	0.0	0.0	0.0	0.0	0.0	0.0	0.0	0.0	0.0	0.0	0.0	0.0	0.0	0.0
d__Bacteria;p__Actinobacteriota;c__Coriobacteriia;o__Coriobacteriales;__	0.0	0.0	0.0	0.0012881410514451333	0.0	0.0	0.0	0.0	0.0	0.0	6.234802668495543e-05	0.00016655562958027982	0.0	0.0	0.0	0.0	0.0	0.0	0.0013554001997431874	0.0	0.0	0.0	0.0	0.0	0.0014236044569770306	0.0	0.0	0.0	0.0	0.0	0.0	0.0	0.0	0.000475827940616673	0.0	0.0	0.0	0.0	0.0	0.0	7.117057808302048e-05	0.0	0.0	0.0	0.0	0.0	0.0	0.0	0.0
d__Bacteria;p__Actinobacteriota;c__Coriobacteriia;o__Coriobacteriales;f__Atopobiaceae	0.0	0.0	0.00039193330007838663	0.0020932292085983416	0.0	0.006509667077026632	0.003451759555480721	0.0	0.0	0.009353078721745909	0.0	0.0	0.0	0.0005438230762258679	0.0008737955790666919	0.0	0.0	0.0	0.0017834213154515623	0.00019291984180572972	0.00026246719160104987	0.0	0.0	8.123366864786559e-06	0.0005201631669723766	0.0	6.427767957576732e-05	0.0	0.0	0.00010750568884270126	0.0	0.0	7.14847380084352e-05	0.0	0.0007464152425849538	0.0	0.00016239038648911984	0.0	0.00011073583965450419	0.0	3.558528904151024e-05	0.0013571151609150834	0.0	0.0	0.001953633758791352	0.0001134365606034825	0.0010088041085840058	0.0008796106256963584	0.0015010699115326881
d__Bacteria;p__Actinobacteriota;c__Coriobacteriia;o__Coriobacteriales;f__Coriobacteriaceae	0.00018483800269335375	0.006526871267879461	0.06905152141381031	0.061508735206505114	0.053797887268009846	0.010371183873739028	0.0997642700791379	0.0	0.03537752570010635	0.1107489548643095	0.11085479144585074	0.029397068620919387	0.10698231944860653	0.028913260219341975	0.0855611184583412	0.052499411441575765	0.08936839346553682	0.027771977448319066	0.05457269225281781	0.09491656216841902	0.03687664041994751	0.18234798938030175	0.034482758620689655	0.04787100093418719	0.08306184466285213	0.0	0.11094327494777438	0.0	0.0	0.1994947232624393	0.0004448822650862754	0.00833010461061604	0.02873686467939095	0.08764750666159117	0.026635238656452564	0.017985611510791366	0.08724423514127963	0.07547169811320754	0.07452522008748132	0.04797712349078585	0.026386491824279844	0.06863125242341993	0.0	0.0007925186241876684	0.009247199791612398	0.1290908059667631	0.051968696502812425	0.07425379698586759	0.15681389926862763
d__Bacteria;p__Actinobacteriota;c__Coriobacteriia;o__Coriobacteriales;f__Coriobacteriales_Incertae_Sedis	0.0	0.0008332176086654631	0.00010689090002137819	0.0005635617100072458	0.0	0.004251211152343923	4.209462872537464e-05	0.0	0.0	0.002054843052504783	0.009913336242907913	0.0036642238507661557	0.0003371291579262811	0.0	0.0004014736444360476	0.0	0.0018345418013453307	0.00041762372102735435	0.00035668426309031246	0.00024114980225716214	0.0	0.000647542575924367	0.0	0.00023016206116895248	0.00309360199304624	0.011523001339883876	0.0014462477904547647	0.0022736842105263158	0.0	0.0	0.0008579872255235311	0.00019372336303758234	0.0	0.00019033117624666921	0.0	0.0	0.003126014939915557	0.0	0.0014395659155085542	0.008366871425545435	0.0	0.0	0.0	0.0	0.0	0.0	0.0002139887503056982	0.0002345628335190289	6.387531538436971e-05
d__Bacteria;p__Actinobacteriota;c__Coriobacteriia;o__Coriobacteriales;f__Eggerthellaceae	0.04459876950701064	0.002083044021663658	0.05533385591106677	0.09918686096127526	0.07537528791930317	0.00958293847257526	0.016858898804512544	0.0	0.017653314427507977	0.015021611280379791	0.031236361369162666	0.0073284477015323115	0.05985915492957746	0.00580077947974259	0.05004250897411676	0.011378796201836303	0.008561195072944876	0.004802672791814575	0.019617634469967185	0.033471592553294106	0.03346456692913386	0.024412355112348638	0.03959131545338442	0.042807435588470236	0.07180989405097599	0.006967396158999553	0.006813434035031336	0.006568421052631579	0.0	0.08220601673505223	0.010105182878388255	0.004455637349864394	0.00940024304810923	0.04215835553863723	0.01339618935376154	0.01643230869849575	0.009296849626502112	0.03773584905660377	0.05110459000055368	0.005295488244016098	0.009394516306958704	0.014443582784024816	0.0	0.0032493263591694406	0.0026048450117218025	0.013442232431512676	0.009568354120811935	0.06413827479035947	0.016863083261473604
d__Bacteria;p__Actinobacteriota;c__Coriobacteriia;o__Coriobacteriales;f__uncultured	0.0	0.0	7.126060001425212e-05	0.00032203526286128333	0.0	0.0	0.0	0.0	0.0	0.0	0.0	0.0	0.0	0.0	0.0	0.0	0.0	0.0	0.0	0.0	0.0	0.0	0.0	0.0	0.0	0.0	0.0	0.0	0.0	0.0	0.0	0.0032932971716389	0.0	0.0	0.0	0.0	0.0	0.0	0.0	0.0	0.0	0.0031989143078712677	0.0	0.0	0.0	0.0	0.0023233064318904377	0.002594851345804257	0.0
d__Bacteria;p__Bacteroidota;c__Bacteroidia;o__Bacteroidales;__	0.0	0.006526871267879461	0.0	0.00016101763143064167	0.0	0.0	0.0	0.0	0.0	0.0	0.0	0.0	0.0	0.0	0.0	0.00047084673938632975	0.0	0.0	0.0	0.0	0.0	0.0	0.000150251671549846	0.0	0.0	0.0	0.0	0.0	0.0	0.0	0.0	0.0	0.0	0.0	0.0	0.0	8.119519324455992e-05	0.0	0.0	0.0	0.0	0.0	0.0	0.0	0.0	0.0	0.0	0.0	9.581297307655457e-05
d__Bacteria;p__Bacteroidota;c__Bacteroidia;o__Bacteroidales;f__Bacteroidaceae	0.0	0.4121649770865158	0.004275636000855127	0.0	0.0010060628524529401	0.002745573869222117	0.005851153392827075	0.0	0.06281460475008863	0.0	0.0	0.09393737508327782	0.0024722804914593948	0.0	0.0	0.0	0.004979470603651612	0.029755690123198997	0.006705664146097874	0.011478730587440918	0.00826771653543307	0.0009713138638865505	0.00150251671549846	0.0020497962388811414	0.004407698414871191	0.002590442161679321	0.0008998875140607424	0.0006736842105263158	0.0	0.00035835229614233753	0.0029235120277098098	0.11633087950406819	0.0001072271070126528	0.0	0.04812414064034571	0.22024198822759974	0.0002841831763559597	0.0	0.0	0.00042363905952128787	0.0006939131363094497	0.0	0.0	0.0013472816611190363	0.0005209690023443605	0.010776473257330837	0.009690633406700904	0.0020377646161965635	0.005141962888441762
d__Bacteria;p__Bacteroidota;c__Bacteroidia;o__Bacteroidales;f__Barnesiellaceae	0.0	0.00902652409387585	7.126060001425212e-05	0.0	0.0	0.00026570069702149516	0.0	0.0	0.005742644452321872	0.0	0.0	0.0002498334443704197	0.0	0.0	0.0	0.0	0.0	0.0	0.0	0.003520787112954567	0.0007874015748031496	0.0001295085151848734	0.000150251671549846	0.0	0.0	0.0009825815096025012	0.0	0.0	0.0	3.583522961423375e-05	0.0	0.014529252227818675	0.0	0.0	0.00231781575329012	0.0	0.0	0.0	0.0	0.00021181952976064393	0.00021351173424906145	0.0	0.0	0.0	0.0	0.0	0.00018341892883345562	0.0004984460212279364	0.0006068154961515123
d__Bacteria;p__Bacteroidota;c__Bacteroidia;o__Bacteroidales;f__Marinifilaceae	0.0	0.005277044854881266	0.00014252120002850423	0.0	0.0	0.0002568440071207787	0.0	0.0	0.0012761432116270826	0.0	0.0	0.0022485009993337777	0.00014983518130056938	0.0	0.0	0.0	0.0	0.0005220296512841929	0.0	0.002122118259863027	0.0	0.0	0.0	0.0	0.0	0.0	0.0	0.0	0.0	0.0	0.0	0.0019372336303758234	0.0	0.0	0.0017678255745433118	0.0059270765206017005	0.0	0.0	0.0	0.0	0.00010675586712453072	0.0	0.0	0.0	0.0	0.0	0.0	0.0	0.0
d__Bacteria;p__Bacteroidota;c__Bacteroidia;o__Bacteroidales;f__Muribaculaceae	0.0	0.0	0.0	0.0	0.0	0.0	0.0	0.0	0.0015597305919886565	0.0	0.0	0.0	0.0	0.0	0.0	0.0	0.0	0.00031321779077051577	0.0	0.0	0.0	0.0	0.0	0.0	0.0065157280915487175	0.0	0.0	0.0	0.0	0.0	0.0	0.0	0.0	0.0	0.0	0.0	0.0	0.0	0.0	0.0	0.0	0.0	0.0	0.0	0.0	0.0	0.0	0.0	0.0
d__Bacteria;p__Bacteroidota;c__Bacteroidia;o__Bacteroidales;f__Porphyromonadaceae	0.0	0.0	0.0	0.0	0.0	0.0	0.0	0.0	0.0	0.0	0.0	0.0	0.0	0.0	0.0	0.0	0.0	0.0	0.0	0.0	0.0	0.0	0.0	0.0	0.0	0.0	0.0	0.0	0.0	0.0	0.0	0.0	0.0	0.0	0.0	0.0	0.0	0.0	0.0	0.0	0.0	0.0	0.0	0.0	0.0	0.0	0.0	0.0	0.0014691322538405033
d__Bacteria;p__Bacteroidota;c__Bacteroidia;o__Bacteroidales;f__Prevotellaceae	0.0005017031501676745	0.06540758228023885	0.0	0.0004025440785766041	0.0	0.00011513696870931458	0.0	0.0	0.00014179369018078695	0.010415928576489762	0.007918199388989338	0.007495003331112591	0.002097692538207971	0.0	9.446438692612885e-05	0.0014910146747233776	0.0007862322005765703	0.0	0.000998715936652875	0.0	0.0	0.0001295085151848734	0.0024791525805724587	0.005407454542992919	0.006378843047608618	0.0	0.0004499437570303712	0.0	0.0	0.0013259034957266488	0.0	0.05191786129407207	0.0	0.00019033117624666921	0.0	0.0	0.0003247807729782397	0.0	0.0	0.00021181952976064393	0.00039143817945661263	0.0	0.0	0.0	0.054311018494399586	0.0	0.0	0.0008942708027912977	0.0009900673884577305
d__Bacteria;p__Bacteroidota;c__Bacteroidia;o__Bacteroidales;f__Rikenellaceae	0.0	0.07179558394667407	0.00039193330007838663	0.0	0.0005559821026713617	0.000788245401163769	0.001241791547398552	0.0	0.0521800779865296	0.0	0.0	0.011242504996668887	0.0005618819298771351	0.0	0.0	0.00031389782625755315	0.0007862322005765703	0.003967425349759866	0.0004993579683264374	0.004244236519726054	0.0015748031496062992	0.0007122968335168037	0.000375629178874615	0.00022203869430416592	0.0013414734306129712	0.0015185350602947745	0.0	0.0005052631578947368	0.0	7.16704592284675e-05	0.0	0.059182487407981405	0.0	0.0	0.013749754468670203	0.04251144538914323	0.0	0.0	0.0	0.0	0.001654715940430226	0.00019387359441644047	0.0	0.0018227928356316374	0.0	0.0001134365606034825	0.0016202005380288578	0.0009382513340761156	0.0014371945961483186
d__Bacteria;p__Bacteroidota;c__Bacteroidia;o__Bacteroidales;f__Tannerellaceae	0.0	0.015970004166088042	0.0037411815007482364	0.0	5.295067644489158e-05	0.00021256055761719616	0.0008629398888701802	0.0	0.001772421127259837	0.0	0.0	0.0014990006662225182	0.00029967036260113877	0.0	7.084829019459663e-05	0.0	0.0	0.0	0.00014267370523612499	0.0013022089321886757	0.0	0.0	0.000300503343099692	0.0001949608047548774	0.0008486872724286145	0.0	6.427767957576732e-05	0.0	0.0	0.0	0.0	0.030027121270825262	0.0	0.0	0.00369279120015714	0.002575212557226946	0.0	0.0	0.0	0.00021181952976064393	8.89632226037756e-05	0.0	0.0	0.0	0.0	0.0	9.170946441672781e-05	0.00011728141675951445	0.006259780907668232
d__Bacteria;p__Bacteroidota;c__Bacteroidia;o__Bacteroidales;f__uncultured	0.0	0.002638522427440633	0.0	0.0	0.0	0.0	0.0	0.0	0.0	0.0	0.0	0.0018321119253830779	0.0	0.0	0.0	0.0	0.0	0.0	0.0	0.0	0.0	0.0	0.0	0.0	0.0	0.0	0.0	0.0	0.0	0.0	0.0	0.0	0.0	0.0	0.0	0.0	0.0	0.0	0.0	0.0	0.0	0.0	0.0	0.0	0.0	0.0	0.0	0.0	0.0
d__Bacteria;p__Bacteroidota;c__Bacteroidia;o__Flavobacteriales;f__Flavobacteriaceae	0.0	0.0	0.0	0.0	0.0	0.0	0.0	0.0	0.0	0.0	0.0	0.0	0.0	0.0	0.0	0.0	0.0	0.0	0.0	0.0	0.0	0.0	0.0	0.0	0.0	0.0	0.0	0.0	0.0	0.0	0.0	0.0	0.0	0.0	0.0	0.0	0.0	0.0	0.0	0.0	0.0	0.0	0.0	0.0	0.0	0.0	0.0	0.0	0.0
d__Bacteria;p__Cyanobacteria;c__Cyanobacteriia;o__Chloroplast;f__Chloroplast	0.002931002614137467	0.0	0.00014252120002850423	0.00016101763143064167	0.0	0.0	0.0	0.0	0.0	0.0	0.0	0.00016655562958027982	0.0	0.0	0.00028339316077838654	0.0	0.0	0.0006264355815410315	0.00035668426309031246	0.0	0.0	0.0	0.006310570205093531	5.415577909857706e-06	0.0	0.0005359535506922733	0.0	0.0	0.0014124293785310734	5.375284442135063e-05	0.0025421843719215737	0.0	0.0	0.0	0.0	0.0	0.0	0.0	0.00011073583965450419	0.0	0.0	0.0	0.0	0.0	0.0	0.0	0.0	0.0	0.0
d__Bacteria;p__Cyanobacteria;c__Vampirivibrionia;o__Gastranaerophilales;f__Gastranaerophilales	0.0	0.0013886960144424386	0.005380175301076035	0.0	0.0	0.0048888928251955115	0.0	0.0	0.0	0.0	0.0	0.0006662225183211193	0.0	0.0	0.0	0.0003923722828219415	0.0	0.0	0.0	0.0	0.0	0.0	0.0	0.0	5.475401757603964e-05	0.0	0.0	0.0	0.0	0.00021501137768540252	0.0	0.007652072839984502	0.0	0.0	0.00035356511490866236	0.0	0.0012991230919129587	0.0	0.0	0.0016945562380851515	0.0	0.0	0.0	0.0	0.0	0.0	0.0	0.0	0.0
d__Bacteria;p__Desulfobacterota;c__Desulfovibrionia;o__Desulfovibrionales;f__Desulfovibrionaceae	0.0003960814343429009	0.0016664352173309262	0.00028504240005700846	0.0	0.0	3.542675960286602e-05	0.00014733120053881125	0.0	0.0	0.0	0.0	0.0	0.0	0.0	0.0	0.0011771168484658245	0.0	0.0	0.0	0.00019291984180572972	0.0	0.0	0.005033430996919841	0.0	0.003695896186382676	0.0	0.0	0.0003368421052631579	0.0	0.0	0.0	9.686168151879117e-05	0.0	0.0	0.0024749558043606363	0.0016759319816873773	0.0	0.0	0.00011073583965450419	0.0	0.0	0.0	0.0	0.0	0.0	0.0	0.0	0.0	0.0006068154961515123
d__Bacteria;p__Firmicutes;c__Bacilli;o__Erysipelotrichales;__	0.0	0.0	0.0	0.0	0.0	0.0	0.0	0.0	0.0	0.0	0.0	0.0	0.0	0.0	0.0	0.0	0.0	0.0	0.0	0.0	0.0	0.0	0.0	0.0	0.0	0.0	0.0	0.0	0.0	0.0	0.0	0.0	0.0	0.0	0.0	0.0	0.0	0.0	0.0	0.0	0.0	0.0	0.0	0.0	0.0	0.0	0.0	0.0	0.0
d__Bacteria;p__Firmicutes;c__Bacilli;o__Erysipelotrichales;f__Erysipelatoclostridiaceae	0.04969501729555597	0.0033328704346618524	0.058255540511651105	0.049110377586345705	0.10224775621508565	0.08390828011938818	0.03799040242465061	0.0	0.02871322226160936	0.010628498547438532	0.03148575347590249	0.016655562958027982	0.10679502547198082	0.00716033717030726	0.004392593992064991	0.13505453974731224	0.0449899536996593	0.0338275214032157	0.05749750321015837	0.019774283785087297	0.03700787401574803	0.014245936670336074	0.1179475621666291	0.01871894504542316	0.053905330303611027	0.00321572130415364	0.1492527719749317	0.0336	0.0	0.050671014674526525	0.1019415933140551	0.006974041069352964	0.034956036886124815	0.06366577845451085	0.05664898841092123	0.06564748201438848	0.11278012341669373	0.03773584905660377	0.054149825591052546	0.0020122855327261175	0.19018557728235147	0.012892594028693293	0.0	0.024964336661911554	0.00026048450117218026	0.04877772105949748	0.02739056003912937	0.03860024629097519	0.04215770815368401
d__Bacteria;p__Firmicutes;c__Bacilli;o__Erysipelotrichales;f__Erysipelotrichaceae	0.0011090280161601225	0.0	0.0009263878001852776	0.18726350535383623	0.004368430806703556	0.001921901708455482	0.01469102542515575	0.0	0.0	0.08339828526890102	0.0002493921067398217	0.00016655562958027982	0.00041204674857656576	0.008338620502129974	0.04671263933497072	0.030369614690418267	0.02515943041845025	0.0015660889538525787	0.011128549008417749	0.002122118259863027	0.005905511811023622	0.0008418053487016772	0.010818120351588911	0.00034930477518582204	0.014728830727954664	0.008932559178204555	0.0007070544753334405	0.0002526315789473684	0.0	0.022343265664474744	0.0007944326162254917	0.00048430840759395585	0.042211737793980984	0.3038637228778074	0.0007464152425849538	0.001144538914323087	0.0004059759662227996	0.0	0.022977686728309618	0.02637153145520017	0.00019571908972830632	0.010178363706863125	0.0	0.012204786812490093	0.0	0.00947195281039079	0.001375641966250917	0.06067847299595379	0.004183833157676216
d__Bacteria;p__Firmicutes;c__Bacilli;o__Izemoplasmatales;f__Izemoplasmatales	0.0	0.0015275656158866824	0.0	0.0	0.0	0.0	0.0	0.0	0.00014179369018078695	0.0	0.0	0.0	0.00022475277195085406	0.0	0.0	0.0	0.0	0.0	0.0	0.0	0.0	0.0	0.0	0.0	0.0	0.0	0.0	0.0	0.0	0.0	0.0	0.0	0.0	0.0	0.0	0.0	0.0	0.0	0.0	0.0	0.0	0.0	0.0	0.0	0.0	0.0	0.0	2.9320354189878612e-05	0.0
d__Bacteria;p__Firmicutes;c__Bacilli;o__Lactobacillales;__	0.0005545140080800612	0.0	0.00021378180004275637	0.0	0.00037065473511424106	4.428344950358253e-05	0.0	0.0	0.0	0.0	0.0	0.0	0.00011237638597542703	0.0	9.446438692612885e-05	0.0	0.0	0.0	0.00042802111570837496	0.0	0.0	0.0	0.000150251671549846	0.00012997386983658495	0.0	0.0	0.0001606941989394183	0.0	0.0	0.0	0.00038132765578823604	0.0	0.0	0.0005709935287400076	0.0	0.00016350555918901244	0.0002029879831113998	0.0	0.0	0.0	0.0	0.0	0.0	0.0	0.009116957541026309	0.0	0.000152849107361213	0.0	0.0
d__Bacteria;p__Firmicutes;c__Bacilli;o__Lactobacillales;f__Aerococcaceae	0.00010562171582477357	0.0	0.0	0.0	7.942601466733738e-05	0.0	0.0	0.0	0.0	0.0	0.0	0.0	0.0	0.0	0.0	0.0	0.0	0.0	0.0	0.0	0.0	0.0	0.0	5.415577909857706e-06	0.0	0.0	0.0	0.0002526315789473684	0.0	0.0	0.0	0.0	0.0	0.0	0.0	0.0	0.0	0.0	0.0	0.0	0.0	0.0	0.0	0.0	0.00026048450117218026	0.0	0.0	0.0	0.0
d__Bacteria;p__Firmicutes;c__Bacilli;o__Lactobacillales;f__Carnobacteriaceae	0.0	0.0	0.0	0.0	0.0	0.0	0.0	0.0	0.0	0.0	0.0	0.00016655562958027982	0.0	0.0	0.0	0.0	0.0	0.0	0.0	0.0	0.0	0.0	0.0	0.0	0.0	0.0	0.0	0.0	0.0	0.0	0.0	0.0	0.0	0.000475827940616673	0.0	0.0	0.0	0.0	0.0	0.0	0.0	0.0	0.0	0.0	0.0	0.0	0.0	0.0	0.0
d__Bacteria;p__Firmicutes;c__Bacilli;o__Lactobacillales;f__Enterococcaceae	0.016476987668664678	0.0	0.0117579990023516	0.00024152644714596247	0.0	0.0008148154708659186	0.0007366560026940563	0.0	0.015313718539524991	0.0008502798837950826	0.0	0.0	0.0	0.0007250974349678238	0.000779331192140563	0.0	0.0038438018694854545	0.0011484652328252244	0.020759024111856185	0.0	0.0010498687664041995	0.0012303308942562974	0.000300503343099692	2.4370100594359674e-05	0.000301147096668218	0.0015185350602947745	0.00025711071830306927	0.0003368421052631579	0.00423728813559322	0.02897278314310799	0.0013664240999078459	0.000581170089112747	0.0021802845092572737	0.0022839741149600305	0.0006678452170496955	0.0005313930673642904	8.119519324455992e-05	0.0	0.0	0.0025418343571277273	3.558528904151024e-05	0.0006785575804575417	0.0	0.0	0.0007814535035165407	0.0	0.0024150158963071656	0.008605523954729372	0.0
d__Bacteria;p__Firmicutes;c__Bacilli;o__Lactobacillales;f__Lactobacillaceae	7.921628686858018e-05	0.0	0.00014252120002850423	0.0072457934143788745	0.0	0.001310790105306043	0.0003367570298029971	0.0	0.005388160226869904	0.0	0.0	0.00033311125916055963	0.0012361402457296974	0.027191153811293393	0.13369072359720385	0.00015694891312877657	0.0	0.0	0.0017834213154515623	0.0	0.00026246719160104987	0.0001295085151848734	0.000300503343099692	0.0009991741243687467	0.0010129493251567333	0.0	0.0	0.0003368421052631579	0.0	0.0	0.0001271092185960787	0.0	0.0	0.0	0.00027499508937340407	0.0	8.119519324455992e-05	0.0	0.0	0.0020122855327261175	0.00012454851164528583	0.00019387359441644047	0.0	0.0007132667617689016	0.00963792654337067	0.002552322613578356	0.0	0.00035184425027854336	0.00012775063076873942
d__Bacteria;p__Firmicutes;c__Bacilli;o__Lactobacillales;f__Leuconostocaceae	0.0	0.0	7.126060001425212e-05	0.0	0.00015885202933467476	0.00023913062731934566	0.0006103721165179323	0.0	0.0	0.0	0.0	0.0	0.0002622115672759964	0.0	7.084829019459663e-05	0.0	0.0001747182667947934	0.00041762372102735435	0.0	0.0	0.0	0.0	0.0	0.0	0.0	0.0005359535506922733	0.0005142214366061385	0.0	0.014124293785310734	0.0003045994517209869	0.0	0.0	0.0	0.0	7.85700255352583e-05	0.0	0.0	0.0	0.0	0.0	0.00024909702329057166	0.0	0.0	0.0	0.0	0.0	0.00012227928588897041	0.0	0.0
d__Bacteria;p__Firmicutes;c__Bacilli;o__Lactobacillales;f__Streptococcaceae	0.006786195241741702	0.0023607832245521455	0.020024228604004844	0.09435633201835601	0.011463821450319028	0.0053140139404299035	0.0018942582926418589	0.0	0.0026231832683445587	0.006660525756394814	0.03747116403765821	0.007744836775483012	0.03333832783937669	0.2994652406417112	0.22569903646325334	0.0014125402181589892	0.021927142482746572	0.002714554186677803	0.01747752889142531	0.02339153081894473	0.002099737532808399	0.010619698245159619	0.01277139208173691	0.02532324230649463	0.0010129493251567333	0.08030370701205895	0.004724409448818898	0.0013473684210526316	0.2817796610169492	0.03769866155417391	0.022593663605452986	0.0018403719488570322	0.0009650439631138752	0.00580510087552341	0.0029463759575721863	0.024035317200784827	0.012179278986683988	0.03773584905660377	0.0027130280715353524	0.004448210124973522	0.0038432112164831058	0.0032958511050794883	0.0	0.025598351561261688	0.23834331857254493	0.008904770007373377	0.002384446074834923	0.001202134521785023	0.0049183992845964674
d__Bacteria;p__Firmicutes;c__Bacilli;o__RF39;f__RF39	0.0	0.0008332176086654631	7.126060001425212e-05	0.00024152644714596247	0.0	0.0	4.209462872537464e-05	0.0	0.0018433179723502304	0.0004251399418975413	0.0	0.0004996668887408394	0.0010113874737788433	0.0	0.0	0.0009416934787726595	0.0	0.0	0.0	0.0	0.0	0.0	0.0	0.0	0.0	0.00026797677534613664	0.0	0.0	0.0	0.0	0.0	0.000581170089112747	0.0	0.0	0.0	0.0	0.0	0.0	0.0	0.0	0.0	0.0	0.0	0.0	0.0	0.0	0.0	0.0	0.0
d__Bacteria;p__Firmicutes;c__Bacilli;o__Staphylococcales;f__Gemellaceae	0.000739352010773415	0.0	0.00028504240005700846	0.0	0.0008472108231182653	3.542675960286602e-05	0.00012628388617612392	0.0	0.0	0.0	0.0002493921067398217	0.0	0.00022475277195085406	0.0005438230762258679	7.084829019459663e-05	0.0	0.0	0.0	0.00042802111570837496	0.0	0.0	0.0004532798031470569	0.000150251671549846	6.769472387322133e-05	0.0	0.0	0.00025711071830306927	0.00016842105263157895	0.0	8.958807403558438e-05	0.000285995741841177	0.0	0.0	0.0	0.0	0.0	0.0002841831763559597	0.0	0.0	0.0	0.0	0.0	0.0	0.0	0.0045584787705131545	0.00028359140150870625	0.0	0.0	0.00025550126153747884
d__Bacteria;p__Firmicutes;c__Bacilli;o__Staphylococcales;f__Staphylococcaceae	0.0	0.0	0.0	0.0	0.00010590135288978317	0.0	0.0001052365718134366	0.0	0.0	0.0	0.0	0.0	0.0	0.0	0.0010154921594558851	0.0	0.0	0.0	0.00014267370523612499	0.0	0.0	0.0	0.0	1.0831155819715412e-05	0.0	0.0	0.0	0.0	0.0	0.0	0.0	0.0	0.0	0.0	0.00035356511490866236	0.0	0.0	0.0	0.0	0.0	0.0	0.0	0.0	0.0	0.0	0.0	0.0	0.0	0.0
d__Bacteria;p__Firmicutes;c__Clostridia;__;__	0.0	0.00041660880433273156	0.0	0.0	0.0	0.0	0.0	0.0	0.0011343495214462956	0.0	0.0	0.0014157228514323785	0.0	0.0	0.0	0.0	0.0	0.0	0.0	9.645992090286486e-05	0.0	0.0002590170303697468	0.0	0.0	0.00010950803515207928	0.0003573023671281822	0.0	0.0	0.0	0.0	0.0	0.005424254165052305	0.0	0.0	0.00035356511490866236	8.175277959450622e-05	0.0	0.0	0.0	0.003918661300571912	0.0	0.0	0.0	0.0	0.0	0.0	0.0	0.0	0.000223563603845294
d__Bacteria;p__Firmicutes;c__Clostridia;o__Christensenellales;f__Christensenellaceae	0.00015843257373716036	0.004582696847660047	0.003064205800612841	0.008936478544400613	0.002303354425352784	0.0010008059587809652	0.010628893753157098	0.0	0.0064516129032258064	0.0036136895061291007	0.002618617120768128	0.006745502998001332	0.0403431225651783	0.0	0.001440581900623465	0.019854037510790238	0.007250808071983926	0.0018793067446230946	0.0008560422314167499	0.005691135333269027	0.0	0.0051155863498024996	0.025768161670798588	0.0012753685977714897	0.020779149670107043	0.02929879410451094	0.0007070544753334405	0.0007578947368421053	0.0	0.00026876422210675313	0.0	0.010073614877954282	0.00282364715133319	0.0007613247049866769	0.0175211156943626	0.0007357750163505559	0.0016645014615134783	0.0	0.002989867670671613	0.008578690955306079	0.0020283614753660835	0.005137650252035672	0.0	0.0	0.0	0.00017015484090522376	0.014123257520176083	0.012094646103324927	0.01769346236147041
d__Bacteria;p__Firmicutes;c__Clostridia;o__Clostridia_UCG-014;f__Clostridia_UCG-014	0.0	0.022080266629634773	0.029074324805814865	0.006843249335802271	0.0030976145720261576	0.00032769752632651075	0.007555985856204748	0.0	0.029067706487061327	0.005030822645787572	0.005923062535070765	0.05946035976015989	0.0386574767755469	0.0	0.0005904024182883053	0.006591854351408617	0.0015724644011531406	0.0	0.0	0.00019291984180572972	0.0	0.0	0.00826384193524153	1.6246733729573118e-05	0.038930106496564185	0.020991514068780706	0.0	0.008168421052631578	0.0	0.008188349966852413	0.0	0.1524602867105773	0.0	0.002569470879330034	0.018267530936947555	0.00024525833878351864	0.00036537836960051965	0.0	0.0016056696749903107	0.0010590976488032196	0.0006405352027471843	0.0081426909654905	0.0	0.0	0.0	0.0	0.0020176082171680116	0.001949803553626928	0.06100092619207308
d__Bacteria;p__Firmicutes;c__Clostridia;o__Clostridia_vadinBB60_group;f__Clostridia_vadinBB60_group	0.0	0.003194000833217609	0.0	0.0	0.0	0.0	0.0	0.0	0.0	0.0	0.0	0.0	0.0	0.0	0.0	0.0	0.0	0.0	0.0	0.0	0.0	0.0	0.0	0.0	0.0	0.0	0.0	0.0	0.0	3.583522961423375e-05	0.0	0.0	0.0	0.0	0.0	0.0	0.0	0.0	0.0	0.0	0.0	0.0	0.0	0.0	0.0	0.0	0.0	0.0	0.0
d__Bacteria;p__Firmicutes;c__Clostridia;o__Clostridiales;f__Clostridiaceae	0.0007129465818172216	0.002777392028884877	0.001282690800256538	0.00024152644714596247	0.0005559821026713617	0.00017713379801433013	0.008924061289779425	0.0	0.003119461183977313	0.3204138028767803	0.0028056612008229937	0.05263157894736842	0.0003371291579262811	0.0008157346143388018	0.019459663706782544	0.04198383426194774	0.011181969074866778	0.0005220296512841929	0.00827507490369525	0.0015433587344458378	0.00026246719160104987	0.0002590170303697468	0.017654571407106905	0.014960533975981911	0.009828346154899116	0.014202769093345243	0.0003213883978788366	0.0	0.0	0.014298256616079268	6.355460929803934e-05	0.0010654784967067028	0.11398241475444992	0.0006661591168633422	0.0012178353957965037	0.001144538914323087	0.014818122767132185	0.0	0.0009966225568905375	0.03283202711289981	0.00016013380068679607	0.037999224505622334	0.0	0.0011887779362815027	0.007814535035165408	0.014009415234530089	0.004310344827586207	0.012343869113938897	0.0007026284692280668
d__Bacteria;p__Firmicutes;c__Clostridia;o__Eubacteriales;f__Anaerofustaceae	0.0	0.0	0.0	0.0	0.0	0.0	4.209462872537464e-05	0.0	0.0	0.0	0.0	0.0	0.0	0.0	0.0	0.0	0.0	0.0	0.00021401055785418748	0.0	0.0	0.0	0.0	0.0	0.0015604895009171298	0.0	0.0	0.0	0.0	0.00019709376287828565	0.0	0.0	0.0	0.0	0.0	0.00012262916939175932	0.0	0.0	0.0	0.0	0.0	0.00019387359441644047	0.0	0.0	0.0	0.0	6.113964294448521e-05	0.0	0.000223563603845294
d__Bacteria;p__Firmicutes;c__Clostridia;o__Eubacteriales;f__Eubacteriaceae	0.0	0.0	0.0	0.0	0.0	0.0	0.0	0.0	0.0	0.0	0.0	0.0	0.0	0.0	0.0	0.0	0.0	0.0	0.00014267370523612499	0.0	0.0	0.0	0.0	0.0	0.0	0.0	0.0	0.0	0.0	0.0	0.0	0.0	0.0	0.0	0.0	0.0	0.0	0.0	0.0	0.0	0.0	0.0	0.0	0.0	0.0	0.0	0.0	0.0	0.0
d__Bacteria;p__Firmicutes;c__Clostridia;o__Lachnospirales;f__Defluviitaleaceae	0.0	0.0	0.0	0.0	0.0	0.0	0.0	0.0	0.0	0.0	0.0	0.0	0.0	0.0	0.0	0.0	0.0	0.0	0.0	0.0	0.0	0.0	0.000150251671549846	0.0	0.00035590111424425766	0.0	0.0	0.0	0.0	0.0	0.0	0.0007748934521503294	0.0	0.0	0.0	0.0	0.0	0.0	0.0	0.0	5.337793356226536e-05	0.00019387359441644047	0.0	0.0003170074496750674	0.0	0.0	6.113964294448521e-05	5.8640708379757225e-05	0.0
d__Bacteria;p__Firmicutes;c__Clostridia;o__Lachnospirales;f__Lachnospiraceae	0.6155897652557366	0.07415636717122621	0.3977410389795482	0.29482328314950484	0.543829922427259	0.3934938755989337	0.19761323455127125	0.8064516129032258	0.3549805033676001	0.22312761283922625	0.20019951368539185	0.35984343770819455	0.4109604435121367	0.39889422641167405	0.21382013980729264	0.20693714196029192	0.26827989866340524	0.4374608477761537	0.42730774718219433	0.4893411787402334	0.5989501312335958	0.7009648384381273	0.22011869882052437	0.5028039154628289	0.4279847783831139	0.229388119696293	0.4321067009480958	0.5030736842105263	0.00423728813559322	0.40732113741018794	0.48574787886491466	0.15536613715614103	0.225856029737651	0.27264940997335363	0.29601257120408564	0.36617069980379335	0.3795469308216954	0.5849056603773585	0.37633575106583245	0.2125608981148062	0.46177250324715763	0.30874369910818145	0.044444444444444446	0.34672689808210494	0.001953633758791352	0.4255572571039646	0.26094399608706287	0.3788776168416114	0.3625243524639903
d__Bacteria;p__Firmicutes;c__Clostridia;o__Monoglobales;f__Monoglobaceae	0.011724010456549867	0.013470351340091655	0.00217344830043469	0.0005635617100072458	0.012469884302771968	0.0013285034851074759	0.0010734130324970533	0.0	0.02382133995037221	0.0005668532558633884	0.0	0.012658227848101266	0.009439616421935871	0.0	0.011902512752692235	0.0007062701090794946	0.004892111470254215	0.005533514303612445	0.0011413896418889999	0.0011575190508343782	0.0	0.003496729909991582	0.0030801592667718427	0.0005930057811294188	0.002409176773345744	0.009915140687807057	0.0008677486742728588	0.007494736842105263	0.0	0.0001612585332640519	0.03203152308621183	0.007652072839984502	0.0003931660590463936	0.0	0.004203496366136319	0.003147482014388489	0.0033696005196492368	0.0	0.0004983112784452688	0.0021181952976064393	0.0030247495685283704	0.0018417991469561845	0.0	0.004041844983357109	0.0	0.00045374624241393	0.004004646612863781	0.001671260188823081	0.00012775063076873942
d__Bacteria;p__Firmicutes;c__Clostridia;o__Oscillospirales;__	0.0	0.006943480072212193	0.0	0.00032203526286128333	0.0	0.0	4.209462872537464e-05	0.0	0.0	0.0	0.0	0.022485009993337773	0.0	0.0	0.0	0.0	0.0	0.0	0.0	0.0	0.0	0.0	0.0	3.2493467459146236e-05	0.0	0.0	0.0	0.0	0.0	0.0	0.0	0.0002905850445563735	0.0	0.0	0.0002357100766057749	0.0	0.0	0.0	0.0	0.00021181952976064393	0.0	0.0	0.0	0.0	0.0	0.0	0.0	2.9320354189878612e-05	0.0
d__Bacteria;p__Firmicutes;c__Clostridia;o__Oscillospirales;f__Butyricicoccaceae	0.0053603020781072585	0.002638522427440633	0.0039549633007909925	0.001851702761452379	0.0029652378809139285	0.0038792301765138296	0.0010313184037716787	0.0	0.0228287841191067	0.0001417133139658471	0.0	0.015073284477015322	0.001311057836379982	0.003534849995468141	0.00035424145097298317	0.000784744565643883	0.0026207740019219008	0.005115890582585091	0.0012127264945070624	0.002122118259863027	0.026509186351706036	0.0005827883183319304	0.006986702727067838	0.0044434816750382475	0.011334081638240207	0.006967396158999553	0.009641651936365098	0.1128421052631579	0.0	0.00012542330364981815	0.004417045346213734	0.006102285935683844	0.0	0.006376094404263418	0.0020821056766843447	0.005150425114453892	0.0013397206885352388	0.0	0.0009412546370632856	0.0003177292946409659	0.00032026760137359215	0.0015509887553315238	0.0	0.0003962593120938342	0.0	0.0001134365606034825	0.003912937148447053	0.0012314548759749019	0.0011178180192264698
d__Bacteria;p__Firmicutes;c__Clostridia;o__Oscillospirales;f__Ethanoligenenaceae	0.0	0.0	0.0	0.0	0.0	0.0	0.0	0.0	0.0	0.0	0.0	0.0	0.0	0.0	0.0	0.0	0.0	0.0	0.0	0.0	0.0	0.0	0.0	0.0001272660808816561	0.0	0.0	0.0	0.0	0.0	0.0	0.0	0.0	0.0	0.0	0.0	0.0	0.0	0.0	0.0	0.0	0.0	0.0	0.0	0.0	0.0	0.0	0.0	0.0	0.0
d__Bacteria;p__Firmicutes;c__Clostridia;o__Oscillospirales;f__Oscillospiraceae	0.0	0.014164699347312874	0.003563030000712606	0.0061991788100797035	0.0026475338222445794	0.0054822910485435175	0.00974490654992423	0.0	0.04948599787309465	0.003259406221214483	0.003990273707837147	0.011825449700199867	0.0049445609829187895	0.00018127435874195594	0.00035424145097298317	0.012006591854351408	0.009434786406918843	0.003027771977448319	0.0056356113568269365	0.024693739751133405	0.007611548556430446	0.008353299229424335	0.04169483885508226	0.004313507805201663	0.044925671421140526	0.014113443501563197	0.0006749156355455568	0.008168421052631578	0.0	0.00041210514056368814	0.0	0.04106935296396746	0.0	0.00019033117624666921	0.017285405617756825	0.017985611510791366	0.006333225073075674	0.0	0.0014395659155085542	0.01016733742851091	0.005266622778143515	0.012892594028693293	0.0	0.016405135520684736	0.0	0.003119505416595769	0.017210809488872585	0.01631677710666745	0.026029191019130656
d__Bacteria;p__Firmicutes;c__Clostridia;o__Oscillospirales;f__Ruminococcaceae	0.002138839745451665	0.15497847521177613	0.10974132402194826	0.1342081957974398	0.049164703079081835	0.15477951270492166	0.3967629230510187	0.06451612903225806	0.2250265863169089	0.05059165308580741	0.03385497848993079	0.15298134576948702	0.052329937069223856	0.0010876461524517358	0.021467031928962783	0.10743153103664757	0.2197955796278501	0.10106494048861975	0.12697959766015124	0.07784315616861194	0.005249343832020997	0.025772194521789808	0.07880700172789422	0.041315443874304435	0.10562049990418047	0.27664135774899506	0.07526916278322353	0.29532631578947366	0.0	0.03307591693393776	0.020559916107915726	0.1030608291359938	0.18568160697691044	0.0451084887704606	0.16782557454331173	0.05420209287115762	0.1890224098733355	0.0	0.05619843862466087	0.20271128998093624	0.01891358112556269	0.24932144241954246	0.0	0.20874940561103186	0.0	0.07458453859678975	0.3134323795549034	0.1469829355538615	0.1438152725879084
d__Bacteria;p__Firmicutes;c__Clostridia;o__Oscillospirales;f__UCG-010	0.0	0.002083044021663658	0.0	0.0011271234200144916	0.0	0.0	0.0	0.0	0.0036157390996100673	0.0001417133139658471	0.0	0.003914057295136575	0.0007117171111777046	0.0	0.0	0.0	0.0	0.0	0.0	0.0	0.0	0.0	0.000450755014649538	0.0	0.00153311249212911	0.0	0.0	0.0	0.0	0.0	0.0	0.0064897326617590085	0.0	0.0	0.0005107051659791789	0.0	0.0	0.0	0.0	0.00021181952976064393	0.0	0.0	0.0	0.0	0.0	0.0	0.00024455857177794083	0.00014660177094939306	9.581297307655457e-05
d__Bacteria;p__Firmicutes;c__Clostridia;o__Oscillospirales;f__[Clostridium]_methylpentosum_group	0.0	0.0	0.0	0.00016101763143064167	5.295067644489158e-05	0.0	0.0	0.0	0.0	0.0	0.0	0.0	0.0	0.0	0.0	0.0	0.0	0.0	0.0	0.0	0.0	0.0	0.000150251671549846	2.978567850421738e-05	8.213102636405946e-05	0.0	0.0	0.0	0.0	0.0	0.0001271092185960787	0.0	0.0	0.0	0.0	0.00020438194898626553	0.0	0.0	0.0	0.0	0.0	0.0	0.0	0.0	0.0	0.0	0.0	7.330088547469653e-05	0.0
d__Bacteria;p__Firmicutes;c__Clostridia;o__Oscillospirales;f__[Eubacterium]_coprostanoligenes_group	0.0	0.002777392028884877	0.0007126060001425212	0.00491103775863457	0.006830637261391014	0.008165868088460619	0.008755682774877925	0.0	0.01020914569301666	0.004180542761992489	0.0009975684269592868	0.006079280479680213	0.024685346119268804	0.0	0.00330625354241451	0.006827277721101781	0.010657814274482397	0.005011484652328252	0.0008560422314167499	0.014131378412269703	0.0	0.001100822379071424	0.01983322064457967	0.06054074545429929	0.02910176034166507	0.00482358195623046	0.0021211634260003215	0.0003368421052631579	0.0	0.0024367956137678953	6.355460929803934e-05	0.0033901588531576906	0.000714847380084352	0.002854967643700038	0.007935572579061087	0.020806082406801832	0.0035725885027606367	0.0	0.0034881789491168816	0.010590976488032196	0.002668896678113268	0.008530438154323382	0.0	0.0	0.0	0.0045374624241393	0.006878209831254586	0.026065794874802088	0.0034173293730637793
d__Bacteria;p__Firmicutes;c__Clostridia;o__Oscillospirales;f__uncultured	0.0	0.0	0.0	0.0	0.0	0.0	0.0	0.0	0.0	0.0	0.0	0.0	0.0	0.0	0.0	0.0	0.0	0.0	0.0	0.0	0.0	0.0	0.0	0.0	0.0	0.0	0.0	0.0	0.0	0.0	0.0	0.0009686168151879117	0.0	0.0	0.0	0.0	0.0	0.0	0.0	0.0	0.0	0.0	0.0	0.0	0.0	0.0	0.0	0.0	0.0
d__Bacteria;p__Firmicutes;c__Clostridia;o__Peptococcales;f__Peptococcaceae	0.0	0.0	0.0	0.00780935512438612	0.0	0.0	6.314194308806196e-05	0.0	0.0003544842254519674	0.0	0.0	0.0	0.0	0.0	0.0	0.0	0.0	0.0	0.0	0.0	0.0	0.0	0.000375629178874615	0.0	0.0003832781230322775	0.0	0.0	0.0	0.0	0.0	0.0	0.00019372336303758234	0.0	0.0	7.85700255352583e-05	0.0	0.0	0.0	0.0	0.0	0.0	0.0	0.0	0.0	0.0	0.0	0.00012227928588897041	0.00011728141675951445	0.0
d__Bacteria;p__Firmicutes;c__Clostridia;o__Peptostreptococcales-Tissierellales;f__Anaerovoracaceae	0.0	0.00041660880433273156	0.0015677332003135465	0.006118669994364383	0.00021180270577956633	0.0026304369005128022	0.002778245495874726	0.0	0.0018433179723502304	0.002975979593282789	0.007107675042084918	0.0005829447035309793	0.003071621216661672	0.0004531858968548899	0.0010863404496504819	0.0029035548928823666	0.0021839783349349175	0.00041762372102735435	0.0028534741047224997	0.00395485675701746	0.0	0.013015605776079778	0.0033806626098715348	0.0002545321617633122	0.0037780272127467354	0.00160786065207682	0.0006427767957576731	0.0015157894736842106	0.0	0.004658579849850388	0.0	0.0024215420379697793	0.00089355922510544	0.004282451465550057	0.0029463759575721863	0.0017985611510791368	0.0013397206885352388	0.0	0.0031006035103261173	0.00540139800889642	0.001957190897283063	0.002035672741372625	0.0	0.0014265335235378032	0.0	0.002949350575690545	0.0009782342871117633	0.004705916847475518	0.013381878573025455
d__Bacteria;p__Firmicutes;c__Clostridia;o__Peptostreptococcales-Tissierellales;f__Peptostreptococcaceae	0.0022444614612764386	0.006665740869323705	0.009370768901874153	0.0044279848643426455	0.0057716237324931825	0.000770532021362336	0.08555733288432396	0.06451612903225806	0.008011343495214464	0.11762205059165308	0.012906041523785772	0.04888407728181213	0.014047048246928378	0.1271639626574821	0.1207491025883242	0.025896570666248137	0.13348475583122216	0.006473167675923992	0.11121415323155942	0.003038487508440243	0.002230971128608924	0.004014763970731076	0.07933288257831868	0.010446649788115514	0.007446546390341391	0.05618579723090666	0.0068777117146071026	0.006063157894736842	0.0	0.09802727060973643	0.0007944326162254917	0.0056179775280898875	0.27936235613696475	0.009611724400456795	0.004910626595953644	0.00474166121648136	0.003207210133160117	0.09433962264150944	0.007031725818061016	0.05422579961872485	0.015817660978951303	0.032958511050794885	0.044444444444444446	0.020129973054366777	0.00976816879395676	0.04412682207475469	0.02042064074345806	0.022283469184307746	0.030372712465267796
d__Bacteria;p__Firmicutes;c__Clostridia;o__Peptostreptococcales-Tissierellales;f__Peptostreptococcales-Tissierellales	5.2810857912386786e-05	0.0	0.0	0.0	5.295067644489158e-05	7.085351920573205e-05	6.314194308806196e-05	0.0	0.0	0.0	0.0	0.0	0.0	0.00018127435874195594	0.0	0.0	0.0	0.0	0.0	0.002122118259863027	0.0	0.0	0.0	1.3538944774644264e-05	0.00019163906151613874	0.0	0.0	0.0	0.0	0.0	0.0	0.0	0.0	0.0	0.0	0.0	0.0	0.0	0.0	0.0	5.337793356226536e-05	0.0	0.0	0.0	0.0	0.000226873121206965	0.0	0.0	0.00038325189230621826
d__Bacteria;p__Firmicutes;c__Clostridia;o__uncultured;f__uncultured	0.0	0.0	0.0	0.0	0.0	0.0	0.0	0.0	0.0	0.0	0.0	0.0	0.0	0.0	0.0	0.0	0.0	0.0	0.0	0.0	0.0	0.0	0.0	0.0	0.0	0.0	0.0	0.0	0.0	0.0	0.0	0.0	0.0	0.0	0.0	0.0	0.0	0.0	0.0	0.0	0.0	0.0	0.0	0.0	0.0	0.0	0.0	0.0	0.0
d__Bacteria;p__Firmicutes;c__Incertae_Sedis;o__DTU014;f__DTU014	0.0	0.005138175253437022	0.0	0.0	0.0	0.0	0.0	0.0	0.0	0.0	0.0	0.0	0.0	0.0	0.0	0.0	0.0	0.0	0.0	0.0	0.0	0.0	0.0	0.0	0.0	0.0	0.0	0.0	0.0	0.0	0.0	0.0009686168151879117	0.0	0.0	0.0	0.0	0.0	0.0	0.0	0.0	0.0	0.0	0.0	0.0	0.0	0.0	0.0	0.0	0.0
d__Bacteria;p__Firmicutes;c__Negativicutes;o__Acidaminococcales;f__Acidaminococcaceae	0.0	0.00722121927510068	0.0	0.0	0.00010590135288978317	0.00030998414652507773	0.0003157097154403098	0.0	0.0004962779156327543	0.0	0.0	0.0007495003331112591	0.0	0.0	0.0	0.0021972847838028723	0.0009609504673713636	0.0	0.0014267370523612499	0.004244236519726054	0.001968503937007874	0.0	0.000826384193524153	0.0	0.0018616365975853478	0.0	0.00012855535915153464	0.0003368421052631579	0.0	0.0	0.0	0.0064897326617590085	0.0	0.0	0.0006285602042820664	0.0	0.0	0.0	0.0	0.0	3.558528904151024e-05	0.0	0.0	0.0	0.0	0.0	0.0	0.0	0.003129890453834116
d__Bacteria;p__Firmicutes;c__Negativicutes;o__Veillonellales-Selenomonadales;f__Selenomonadaceae	0.0	0.0	0.0	0.00016101763143064167	0.0	0.0010539460981852642	0.0	0.0	0.0	0.0	0.0	0.0	0.0	0.0	0.0	0.0011771168484658245	0.0	0.0	0.0	0.0	0.0	0.0	0.000225377507324769	0.023016206116895248	0.0	0.0	0.0	0.0	0.0	0.0	0.0	0.0	0.0	0.0	0.0	0.0	0.0	0.0	0.0	0.0	0.0	0.0	0.0	0.0001585037248375337	0.0	0.0	0.0	2.9320354189878612e-05	0.0
d__Bacteria;p__Firmicutes;c__Negativicutes;o__Veillonellales-Selenomonadales;f__Veillonellaceae	0.003063029758918434	0.03471740036106096	0.0001781515000356303	0.00032203526286128333	0.0	0.0	0.002188920693719481	0.0	0.007585962424672102	0.0001417133139658471	0.0002493921067398217	0.005662891405729514	0.03056637698531615	0.0	0.0	0.028643176646001727	0.007163448938586529	0.040300689079139695	0.007561706377514624	0.00024114980225716214	0.17979002624671916	0.0	0.0317031026970175	0.007893204803617606	0.001368850439400991	0.0012505582849486377	0.0	0.00016842105263157895	0.0	0.00034043468133522064	0.0	0.0	0.0	0.0	0.005382046749165193	0.01831262262916939	0.0	0.0	0.0	0.0086846007201864	0.0	0.0007754943776657619	0.0	0.003962593120938342	0.4669184683511331	0.0021552946514661673	0.011585962337979946	0.010467366445786665	0.007345661269202517
d__Bacteria;p__Fusobacteriota;c__Fusobacteriia;o__Fusobacteriales;f__Fusobacteriaceae	0.0	0.0	0.0	0.0	0.0	0.0009653791991780992	0.0	0.0	0.0	0.0	0.0	0.0	0.0	0.0	0.0	0.0	0.0	0.0	0.0	0.01051413137841227	0.0	0.0	0.0	0.0	0.0	0.0	0.0	0.0	0.0	0.0	0.0	0.0	0.0	0.0	0.0	0.0	0.0	0.0	0.0	0.0	0.0	0.0	0.0	0.0	0.0	0.0	0.0	0.0	0.0
d__Bacteria;p__Patescibacteria;c__Saccharimonadia;o__Saccharimonadales;f__Saccharimonadaceae	0.00026405428956193395	0.0	7.126060001425212e-05	0.0	0.00010590135288978317	5.314013940429904e-05	4.209462872537464e-05	0.0	0.0	0.0	0.0	0.0	7.491759065028469e-05	0.00018127435874195594	7.084829019459663e-05	0.0	0.0	0.0	0.0	0.0	0.0	0.0	0.0	2.707788954928853e-06	0.0	0.0	9.641651936365097e-05	0.0	0.0	0.0	0.00015888652324509836	0.0002905850445563735	0.0	0.00038066235249333843	0.0	0.0	0.0	0.0	0.0	0.0	0.0	0.0	0.0	0.0	0.001953633758791352	0.0	0.0	0.0	0.0001596882884609243
d__Bacteria;p__Proteobacteria;c__Alphaproteobacteria;o__Rhizobiales;f__Beijerinckiaceae	0.0	0.0	0.0	0.0	0.0	0.0	0.0	0.0	0.0	0.0	0.0	0.0	0.0	0.0	0.0	0.0	0.0	0.0	0.0	0.0	0.0	0.0	0.0	0.0	0.0	0.0	0.0	0.0	0.0049435028248587575	0.0	0.0	0.00019372336303758234	0.0	0.0	0.0	0.0	0.0	0.0	0.0	0.0	0.0	0.0	0.022222222222222223	0.0	0.0	0.0	0.0	0.0	0.0
d__Bacteria;p__Proteobacteria;c__Alphaproteobacteria;o__Rhizobiales;f__Rhizobiaceae	0.0	0.0	0.0	0.0	0.0	0.0	0.0	0.0	0.0	0.0	0.0	0.0	0.0	0.0	0.0	0.0	0.0	0.0	0.0	0.0	0.0	0.0	0.000375629178874615	0.0	0.0	0.0	0.0	0.0	0.0	0.0	0.0	0.0	0.0	0.0	0.0	0.0	0.0	0.0	0.0	0.0	0.0	0.0	0.0	0.0	0.0	0.0	0.0	0.0	0.0
d__Bacteria;p__Proteobacteria;c__Alphaproteobacteria;o__Rhodospirillales;f__uncultured	0.0	0.0006943480072212193	0.0	0.0	0.00013237669111222896	0.0001239936586100311	0.0	0.0	0.0002835873803615739	0.0	0.0	0.0	7.491759065028469e-05	0.0	0.0	0.0	0.0	0.0	0.0	0.0	0.0	0.0	0.0	0.0	0.0	0.0	0.0	0.0005894736842105263	0.0	0.0	0.0	0.0	0.0	0.00019033117624666921	0.00035356511490866236	0.0	0.0	0.0	0.0	0.0	8.89632226037756e-05	0.0	0.0	0.0	0.0	0.0	0.0	0.0	6.387531538436971e-05
d__Bacteria;p__Proteobacteria;c__Gammaproteobacteria;o__Aeromonadales;f__Succinivibrionaceae	0.0	0.0	0.0	0.0	0.0	0.0	0.0	0.0	0.0	0.0	0.0	0.0	0.0	0.0	0.0	0.0	0.0	0.0	0.0	0.0	0.0	0.0	0.0	0.0	0.0	0.0	0.0	0.0	0.0	0.0	0.0	0.0	0.0	0.0	0.0	0.0	0.0	0.0	0.0	0.0	0.0	0.0	0.0	0.0	0.0	0.0	0.0	0.0	0.0
d__Bacteria;p__Proteobacteria;c__Gammaproteobacteria;o__Burkholderiales;f__Burkholderiaceae	0.0	0.00041660880433273156	0.0	0.0	0.0	0.0	0.0	0.0	0.0002835873803615739	0.0	0.0	0.0014157228514323785	0.0	0.0	0.0	0.0	0.0	0.0010440593025683859	0.0	0.0	0.006299212598425197	0.0	0.0	0.0	0.0	0.0	0.0	0.0013473684210526316	0.0	0.0	0.0	0.0015497869043006587	0.0	0.0	0.0	0.0	0.0	0.0	0.0	0.0	0.0	0.0	0.0	0.0	0.0013024225058609013	0.0	0.0	0.0	0.0
d__Bacteria;p__Proteobacteria;c__Gammaproteobacteria;o__Burkholderiales;f__Comamonadaceae	0.0	0.0005554784057769754	0.0	0.0	0.0	0.0	0.0	0.0	0.0009216589861751152	0.0	0.0	0.0014157228514323785	0.0	0.0	0.0	0.0	0.0	0.0008352474420547087	0.0	0.0	0.005118110236220472	0.0	0.0	0.0	0.0	0.0	0.0	0.0013473684210526316	0.0	3.583522961423375e-05	0.0	0.0021309569934134056	0.0	0.0	0.0	0.0	0.0	0.0	0.0	0.0	0.0	0.0	0.0	0.0	0.0018233915082052619	0.0	0.0	0.0	0.0
d__Bacteria;p__Proteobacteria;c__Gammaproteobacteria;o__Burkholderiales;f__Oxalobacteraceae	0.0	0.0	0.0	0.0	0.0	0.0	0.0	0.0	0.0	0.0	0.0	0.0	0.0	0.0	0.0	0.0	0.0	0.0	0.0	0.0	0.0	0.0	0.0	0.0	0.0	0.0	0.0	0.0	0.0	0.0	0.0	0.0	0.0	0.0	0.0	0.0	0.0	0.0	0.0	0.0	0.0	0.0	0.0	0.0	0.0	0.0	0.0	0.0	0.00047906486538277284
d__Bacteria;p__Proteobacteria;c__Gammaproteobacteria;o__Burkholderiales;f__Sutterellaceae	0.0	0.0011109568115539507	0.0	0.0	0.0	0.0	0.0	0.0	0.0007089684509039348	0.0	0.0	0.0	0.0	0.0	0.0	0.0	0.0001747182667947934	0.0	0.00014267370523612499	0.0	0.0011811023622047244	0.0	0.0	3.790904536900394e-05	0.0	0.0	0.0003856660774546039	0.0	0.0	0.0	0.0	0.00048430840759395585	0.0	0.0	0.0005107051659791789	0.001962066710268149	0.0	0.0	0.0	0.0	0.0	0.0	0.0	0.0	0.0	0.0	0.0002751283932501834	0.0	0.0
d__Bacteria;p__Proteobacteria;c__Gammaproteobacteria;o__Enterobacterales;__	0.0	0.000972087210109707	0.0	0.0012076322357298123	0.0	0.0	0.0	0.0	0.0007089684509039348	0.0	0.0	0.000999333777481679	0.0	9.063717937097797e-05	0.0	0.0	0.0	0.00031321779077051577	0.0	0.0	0.0017060367454068241	0.0	0.0	0.0002545321617633122	0.0	0.0	0.0	0.0	0.11511299435028248	0.0	0.0	0.004455637349864394	0.0	0.00019033117624666921	0.0	0.0	0.0	0.0	0.0	0.0	0.0	0.0	0.35555555555555557	0.0	0.0009116957541026309	0.0	0.0	0.0	0.0
d__Bacteria;p__Proteobacteria;c__Gammaproteobacteria;o__Enterobacterales;f__Enterobacteriaceae	0.21158670222597767	0.006388001666435218	0.03274424570654885	0.0005635617100072458	0.0	0.00720048888928252	0.0004840882303418084	0.0	0.0038284296348812478	0.004322256075958336	0.007294719122139784	0.0333944037308461	0.00041204674857656576	0.02184356022840569	0.0006376346117513697	0.004080671741348191	0.005590984537433389	0.0021925245353936105	0.010985875303181623	0.15800135043889263	0.0030183727034120734	0.0001295085151848734	0.00878972278566599	0.0037286253909370303	0.0006844252197004955	0.00080393032603841	0.00048208259681825486	0.0032842105263157896	0.18361581920903955	0.002024690473204207	0.0	0.03332041844246416	0.0	0.00038066235249333843	0.039638577882537815	0.07153368214519294	0.0006495615459564793	0.0	0.18957975748851116	0.0011650074136835417	0.10825044926427414	0.0007754943776657619	0.5333333333333333	0.051830718021873515	0.1186506902839281	0.0010209290454313426	0.000458547322083639	0.0011434938134052659	0.006259780907668232
d__Bacteria;p__Proteobacteria;c__Gammaproteobacteria;o__Enterobacterales;f__Morganellaceae	0.0	0.0	0.0	0.0	0.0	0.0	0.0	0.0	0.0	0.0	0.0	0.0	0.0	0.0	0.0	0.0	0.0	0.0	0.0	0.0	0.0	0.0	0.0	0.0	0.0	0.0	0.0	0.0	0.0	0.0	0.0	0.0	0.0	0.0	0.0	0.001226291693917593	0.0	0.0	0.0	0.0	0.0	0.0	0.0	0.0	0.0	0.0	0.0	0.0	0.0
d__Bacteria;p__Proteobacteria;c__Gammaproteobacteria;o__Pasteurellales;f__Pasteurellaceae	0.0	0.0	0.0	0.0	0.0	0.0	0.0	0.0	0.0	0.0	0.0	0.0	0.0	0.0	9.446438692612885e-05	0.0	0.0	0.0	0.0	0.0	0.002099737532808399	0.0	0.0	0.0	0.0	0.0	0.0	0.0	0.0	0.0	0.0	0.0	0.0	0.0	0.0	0.0	0.0	0.0	0.0	0.0	0.0	0.0	0.0	0.0	0.021099244594946602	0.0	0.0	0.0	0.0
d__Bacteria;p__Proteobacteria;c__Gammaproteobacteria;o__Pseudomonadales;f__Moraxellaceae	0.0	0.0	0.0	0.0	0.0	0.0	0.0	0.0	0.0	0.0	0.0	0.00016655562958027982	0.0	0.0	0.0	0.0	0.0	0.0	0.0	0.0	0.0	0.0	0.0	0.0	0.0	0.0	0.0	0.0	0.365819209039548	0.0	0.0	0.0	0.0	0.0	0.0	0.0	0.0	0.0	0.0	0.0	0.0	0.0	0.0	0.0	0.0	0.0	0.0	0.0	0.0
d__Bacteria;p__Proteobacteria;c__Gammaproteobacteria;o__Pseudomonadales;f__Pseudomonadaceae	0.0	0.0	0.001781515000356303	0.0	0.0008472108231182653	0.0005136880142415574	0.0	0.0	0.0	0.0008502798837950826	0.0016833967204937963	0.0	0.0	0.0009970089730807576	0.0	0.0007062701090794946	0.0003494365335895868	0.0	0.0	0.0004822996045143243	0.0	0.0	0.000300503343099692	0.0006309148264984228	0.0	0.0019651630192050024	0.0	0.0	0.01977401129943503	0.0	0.0	0.0	0.0	0.0	0.00043213514044392065	0.001553302812295618	0.0	0.0	0.0	0.0007413683541622537	0.0	0.0	0.0	0.0	0.0	0.0	0.0	0.0005131061983228757	0.0009900673884577305
d__Bacteria;p__Synergistota;c__Synergistia;o__Synergistales;f__Synergistaceae	0.0	0.0	0.0	0.0	0.0	0.0	0.0	0.0	0.0	0.0	0.0	0.0	0.0	0.0	0.0	0.0	0.0	0.0	0.0	0.0	0.0	0.0	0.0	0.0	0.0	0.0	0.0	0.0	0.0	0.0	0.0	0.0	0.0	0.0	0.0	0.0	0.0	0.0	0.0	0.0	0.0	0.0	0.0	0.0	0.0	0.0	0.0	0.0	0.0
d__Bacteria;p__Verrucomicrobiota;c__Verrucomicrobiae;o__Verrucomicrobiales;f__Akkermansiaceae	0.00031686514747432073	0.016386612970420773	0.007945556901589112	0.006601722888656308	0.0	7.085351920573205e-05	0.0	0.0	0.0023395958879829848	0.0	0.33967204937963713	0.0022485009993337777	0.049145939466586755	0.0	0.0	0.1375657223573727	0.009871582073905826	0.09406974316141156	0.000998715936652875	0.0	0.0	0.0	0.201938246562993	0.054941037895506424	0.000301147096668218	0.19812416257257703	9.641651936365097e-05	0.0	0.0	0.0	6.355460929803934e-05	0.133572258814413	0.0003216813210379584	0.0	0.15792575132586917	8.175277959450622e-05	0.00024358557973367976	0.0	0.0	0.08430417284473629	0.01640481824813622	0.061651803024428076	0.0	0.26755428752575683	0.0	0.0226873121206965	0.1495475666422108	0.01942473465079458	9.581297307655457e-05
[truncated: 111 more columns]

## Sheet: genus
#OTU ID	52-S8	211-S56	82-S4	46-S42	62-S16	77-S46	42-S22	166-S68	216-S66	134-S9	152-S27	196-S55	49-S18	92-S32	23-S51	94-S12	96-S34	214-S62	128-S69	78-S20	197-S57	54-S26	117-S11	93-S47	43-S32	114-S33	58-S36	217-S68	169-S16	14-S23	17-S13	194-S51	125-S66	45-S2	81-S6	83-S28	28-S35	175-S52	48-S10	112-S33	15-S27	126-S8	170-S4	33-S40	208-S50	24-S11	53-S26	76-S48	139-S63
Unassigned;__;__;__;__;__	0.0	0.0	0.0	0.0	0.0	0.0	0.0	0.0	0.0	0.0	0.0	0.0	0.0	0.0	0.0	0.0	0.0	0.0	0.0	0.0	0.0	0.0	0.0	3.2493467459146236e-05	0.0	0.0	0.0	0.0	0.0	0.0	0.0	0.0	0.0	0.0	0.0	0.0	0.0	0.0	0.0	0.0	0.0	0.0	0.0	0.0	0.0	0.0	0.0	0.0	0.0
d__Archaea;p__Euryarchaeota;c__Methanobacteria;o__Methanobacteriales;f__Methanobacteriaceae;g__Methanobrevibacter	0.0	0.0	0.00014252120002850423	0.0010466146042991708	0.0	0.0	0.0037253746421956556	0.0	0.0003544842254519674	0.0	0.00043643618679468796	0.0006662225183211193	0.00029967036260113877	0.0	0.0	0.01239896413717335	0.0007862322005765703	0.0	0.0	9.645992090286486e-05	0.0	0.0	0.008639471114116145	0.0	0.0017795055712212884	0.0031263957123715946	0.0	0.0	0.0	0.0	0.0	0.0031964354901201086	0.0	0.0	0.0007464152425849538	0.0	0.0	0.0	0.0	0.0	0.0	0.0	0.0	0.0	0.0	0.0	0.0	0.0011874743446900838	0.0
d__Archaea;p__Euryarchaeota;c__Methanobacteria;o__Methanobacteriales;f__Methanobacteriaceae;g__Methanosphaera	0.0	0.0	0.00028504240005700846	0.0	0.0	0.0	0.0	0.0	0.0	0.0	0.0	0.0	0.0	0.0	0.0	0.004943890763556462	0.0002620774001921901	0.0	0.0	0.0	0.0	0.0	0.0067613252197430695	0.0	0.002108029676677526	0.0	0.0	0.0	0.0	0.0	0.0	0.00164664858581945	0.0	0.0	0.00035356511490866236	0.0	0.0	0.0	0.0	0.0	0.0	0.0	0.0	0.0	0.0	0.0	0.0	0.0	0.0
d__Bacteria;p__Actinobacteriota;c__Actinobacteria;__;__;__	0.0	0.0	0.0	0.0	0.0	0.0	0.0	0.0	0.0	0.0	0.0	0.0	0.0	0.0	0.0	0.0	0.0	0.0	0.0	0.0	0.0	0.0	0.0	0.0	0.0	0.0	0.0	0.0	0.0	0.0	0.0	0.0	0.0	0.0	0.0	0.0	0.0	0.0	0.0	0.0	0.0	0.0	0.0	0.0	0.0	0.0	0.0	0.0	0.0
d__Bacteria;p__Actinobacteriota;c__Actinobacteria;o__Actinomycetales;f__Actinomycetaceae;g__Actinomyces	0.001610731166327797	0.0	0.0009620181001924037	0.0030593349971821913	0.00018532736755712053	5.314013940429904e-05	4.209462872537464e-05	0.0	0.0	0.0001417133139658471	0.0006858282935345096	0.0	0.00018729397662571172	0.0007250974349678238	0.002550538447005479	0.0	0.0003494365335895868	0.0	0.0007133685261806249	0.00024114980225716214	0.0	0.0	0.0	0.0001435128146112292	5.475401757603964e-05	0.0	0.0006106379559697895	0.0	0.0	0.003619358191037609	0.000285995741841177	0.0	0.0001429694760168704	0.0013323182337266844	0.0	8.175277959450622e-05	0.0002841831763559597	0.0	0.0	0.0	5.337793356226536e-05	0.00019387359441644047	0.0	0.0003170074496750674	0.00026048450117218026	0.0	0.0	0.00013194159385445376	0.0001596882884609243
d__Bacteria;p__Actinobacteriota;c__Actinobacteria;o__Actinomycetales;f__Actinomycetaceae;g__F0332	0.0	0.0	0.0	0.0	0.0	0.0	4.209462872537464e-05	0.0	0.0	0.0	0.0	0.0	0.0	0.0	0.0	0.0	0.0	0.0	0.0	0.0	0.0	0.0	0.0	8.123366864786559e-06	0.0	0.0	0.0	0.0	0.0	0.0	0.0	0.0	0.0	0.0	0.0	0.0	0.0	0.0	0.0	0.0	0.0	0.0	0.0	0.0	0.0	0.0	0.0	0.0	0.0
d__Bacteria;p__Actinobacteriota;c__Actinobacteria;o__Actinomycetales;f__Actinomycetaceae;g__Mobiluncus	0.0	0.0	0.0	0.0	0.0	0.0	4.209462872537464e-05	0.0	0.0	0.0	0.0	0.0	0.0	0.0	0.0	0.0	0.0	0.0	0.0	0.0	0.0	0.0	0.0	0.0	0.0	0.0	0.0	0.0	0.0	0.0	0.0	0.0	0.0	0.0	0.0	0.0	0.0	0.0	0.0	0.0	0.0	0.0	0.0	0.0	0.0	0.0	0.0	0.0	0.00019162594615310913
d__Bacteria;p__Actinobacteriota;c__Actinobacteria;o__Bifidobacteriales;f__Bifidobacteriaceae;g__Alloscardovia	0.0	0.0	0.0	0.0	0.0	0.0	0.0	0.0	0.0	0.0	0.0	0.0	0.0	0.0	0.0029283959947099944	0.0	0.0	0.0	0.0	0.0	0.0	0.0	0.0	0.0	0.0	0.0	0.0	0.0	0.0	0.0	0.0	0.0	0.0	0.0	0.0	0.0003270111183780249	0.0	0.0	0.0	0.0	0.0	0.0	0.0	0.0	0.0	0.0	0.0	0.0	0.0
d__Bacteria;p__Actinobacteriota;c__Actinobacteria;o__Bifidobacteriales;f__Bifidobacteriaceae;g__Bifidobacterium	0.020517018298962266	0.005693653659213998	0.16236727713247345	0.004186458417196683	0.11808000847210823	0.28389233807756686	0.0776856373126789	0.06451612903225806	0.009996455157745481	0.013321051512789627	0.15013404825737264	0.013241172551632246	0.0020227749475576866	0.06498685760899121	0.04888532023427168	0.14070470061994822	0.10072508080719839	0.18688661515974106	0.09544870880296762	0.003279637310697405	0.030446194225721784	0.0	0.0015776425512733828	0.12365659820473593	0.03137405207107072	0.011344350156319785	0.1922866784509079	0.0025263157894736842	0.0049435028248587575	0.00035835229614233753	0.3113222536464457	0.0008717551336691205	0.07119879905640146	0.14512752188808528	0.07766647024160282	0.029512753433616742	0.16640954855472556	0.1320754716981132	0.14844139305686285	0.2584198263079856	0.12881874633026708	0.15199689802248934	0.0	0.0061023934062450465	0.03594686116176087	0.18076115932164938	0.07890070921985816	0.08606989972438867	0.0765226278304749
d__Bacteria;p__Actinobacteriota;c__Actinobacteria;o__Bifidobacteriales;f__Bifidobacteriaceae;g__Gardnerella	0.0	0.0	0.0	0.0	0.0	0.0	0.0	0.0	0.0	0.0	0.0	0.0	0.0	0.0	0.0	0.0	0.0	0.0	0.0	0.0	0.0	0.0	0.0	0.0	0.0	0.0	0.0	0.0	0.0	0.0	0.0	0.0	0.0	0.0	0.0	0.0	0.0	0.0	0.0	0.0	0.0	0.0	0.0	0.0	0.0	0.0	0.0	0.0	0.0
d__Bacteria;p__Actinobacteriota;c__Actinobacteria;o__Corynebacteriales;f__Corynebacteriaceae;g__Corynebacterium	0.0004488922922552877	0.0	0.0	0.0	7.942601466733738e-05	2.657006970214952e-05	0.0	0.0	0.0	0.0	0.0	0.0	0.0	0.00018127435874195594	0.0	0.0	0.0	0.0	0.0	0.0	0.0	6.47542575924367e-05	0.0	5.415577909857706e-06	0.0	0.0	0.00012855535915153464	0.0	0.0	0.0	0.0	0.0	0.0	0.0	0.0	0.0	0.0	0.0	0.00011073583965450419	0.0	0.0	0.0	0.0	0.0	0.0	0.0	0.0	2.9320354189878612e-05	0.0
d__Bacteria;p__Actinobacteriota;c__Actinobacteria;o__Micrococcales;__;__	0.0	0.0	0.0	0.0	0.0	0.0	0.0	0.0	0.0	0.0	0.0	0.0	0.0	0.0	0.0	0.0	0.0	0.0	0.0	0.0	0.0	0.0	0.0	0.0	0.0	0.0	0.0	0.0	0.0	0.0	0.0	0.0	0.0	0.0	0.0	0.0	0.0	0.0	0.0	0.0	0.0	0.0	0.0	0.0	0.0	0.0	0.0	0.0	0.0
d__Bacteria;p__Actinobacteriota;c__Actinobacteria;o__Micrococcales;f__Micrococcaceae;g__Rothia	5.2810857912386786e-05	0.0	0.00014252120002850423	0.00016101763143064167	7.942601466733738e-05	1.771337980143301e-05	4.209462872537464e-05	0.0	0.0	0.0	0.0	0.0	0.0	0.0	0.00044870583789911205	0.0	0.0	0.0	0.0	0.0	0.0	0.0	0.0	5.686356805350591e-05	0.0	0.0	0.0	0.0	0.0	0.0004658579849850388	0.0	0.0	0.0	0.0	0.0	0.0	0.0	0.0	0.0	0.0	0.0	0.0	0.0	0.0	0.0	0.0	0.0	0.0	0.0
d__Bacteria;p__Actinobacteriota;c__Actinobacteria;o__Propionibacteriales;f__Propionibacteriaceae;g__Propionibacterium	0.0	0.0	0.0	0.0	0.0	0.0	0.0	0.0	0.0	0.0	0.0	0.0	0.0	0.0	0.0	0.0	0.0	0.0	0.0	0.0	0.0	0.0	0.0	0.0	0.0	0.0	0.0	0.0	0.0	0.0	0.0	0.0	0.0	0.0	0.0	0.0	0.0	0.0	0.0	0.0	0.0	0.0	0.0	0.0	0.0	0.0	0.0	0.0	0.0
d__Bacteria;p__Actinobacteriota;c__Coriobacteriia;o__Coriobacteriales;__;__	0.0	0.0	0.0	0.0012881410514451333	0.0	0.0	0.0	0.0	0.0	0.0	6.234802668495543e-05	0.00016655562958027982	0.0	0.0	0.0	0.0	0.0	0.0	0.0013554001997431874	0.0	0.0	0.0	0.0	0.0	0.0014236044569770306	0.0	0.0	0.0	0.0	0.0	0.0	0.0	0.0	0.000475827940616673	0.0	0.0	0.0	0.0	0.0	0.0	7.117057808302048e-05	0.0	0.0	0.0	0.0	0.0	0.0	0.0	0.0
d__Bacteria;p__Actinobacteriota;c__Coriobacteriia;o__Coriobacteriales;f__Atopobiaceae;__	0.0	0.0	0.0	0.0	0.0	0.006385673418416601	0.0	0.0	0.0	0.0	0.0	0.0	0.0	0.0	0.0	0.0	0.0	0.0	0.0	0.00019291984180572972	0.0	0.0	0.0	0.0	0.0	0.0	0.0	0.0	0.0	0.0	0.0	0.0	0.0	0.0	0.0	0.0	0.0	0.0	0.00011073583965450419	0.0	0.0	0.0013571151609150834	0.0	0.0	0.0	0.0	0.0007031058938615799	0.0008502902715064798	0.00038325189230621826
d__Bacteria;p__Actinobacteriota;c__Coriobacteriia;o__Coriobacteriales;f__Atopobiaceae;g__Atopobium	0.0	0.0	0.0	0.00016101763143064167	0.0	3.542675960286602e-05	0.0	0.0	0.0	0.00021256997094877065	0.0	0.0	0.0	0.0	0.00011808048365766106	0.0	0.0	0.0	0.0	0.0	0.00026246719160104987	0.0	0.0	8.123366864786559e-06	0.0	0.0	6.427767957576732e-05	0.0	0.0	0.0	0.0	0.0	7.14847380084352e-05	0.0	0.0	0.0	0.00016239038648911984	0.0	0.0	0.0	3.558528904151024e-05	0.0	0.0	0.0	0.001953633758791352	0.0001134365606034825	0.0	2.9320354189878612e-05	3.1937657692184855e-05
d__Bacteria;p__Actinobacteriota;c__Coriobacteriia;o__Coriobacteriales;f__Atopobiaceae;g__Coriobacteriaceae_UCG-003	0.0	0.0	0.0	0.0015296674985910957	0.0	0.0	0.0	0.0	0.0	0.0	0.0	0.0	0.0	0.0	0.0	0.0	0.0	0.0	0.0	0.0	0.0	0.0	0.0	0.0	0.0	0.0	0.0	0.0	0.0	0.0	0.0	0.0	0.0	0.0	0.0	0.0	0.0	0.0	0.0	0.0	0.0	0.0	0.0	0.0	0.0	0.0	0.0	0.0	0.0
d__Bacteria;p__Actinobacteriota;c__Coriobacteriia;o__Coriobacteriales;f__Atopobiaceae;g__Libanicoccus	0.0	0.0	0.0	0.0	0.0	0.0	0.0	0.0	0.0	0.0025508396513852474	0.0	0.0	0.0	0.0005438230762258679	0.0	0.0	0.0	0.0	0.0	0.0	0.0	0.0	0.0	0.0	0.0	0.0	0.0	0.0	0.0	0.0	0.0	0.0	0.0	0.0	0.0	0.0	0.0	0.0	0.0	0.0	0.0	0.0	0.0	0.0	0.0	0.0	0.0	0.0	0.0
d__Bacteria;p__Actinobacteriota;c__Coriobacteriia;o__Coriobacteriales;f__Atopobiaceae;g__Olsenella	0.0	0.0	0.00039193330007838663	0.0	0.0	8.856689900716506e-05	0.003451759555480721	0.0	0.0	0.0065896690994118896	0.0	0.0	0.0	0.0	9.446438692612885e-05	0.0	0.0	0.0	0.0017834213154515623	0.0	0.0	0.0	0.0	0.0	0.0005201631669723766	0.0	0.0	0.0	0.0	0.0	0.0	0.0	0.0	0.0	0.0007464152425849538	0.0	0.0	0.0	0.0	0.0	0.0	0.0	0.0	0.0	0.0	0.0	0.000305698214722426	0.0	0.0
d__Bacteria;p__Actinobacteriota;c__Coriobacteriia;o__Coriobacteriales;f__Atopobiaceae;g__uncultured	0.0	0.0	0.0	0.0004025440785766041	0.0	0.0	0.0	0.0	0.0	0.0	0.0	0.0	0.0	0.0	0.000661250708482902	0.0	0.0	0.0	0.0	0.0	0.0	0.0	0.0	0.0	0.0	0.0	0.0	0.0	0.0	0.00010750568884270126	0.0	0.0	0.0	0.0	0.0	0.0	0.0	0.0	0.0	0.0	0.0	0.0	0.0	0.0	0.0	0.0	0.0	0.0	0.0010858803615342852
d__Bacteria;p__Actinobacteriota;c__Coriobacteriia;o__Coriobacteriales;f__Coriobacteriaceae;g__Collinsella	0.00018483800269335375	0.006526871267879461	0.06905152141381031	0.061508735206505114	0.053797887268009846	0.010371183873739028	0.0997642700791379	0.0	0.03537752570010635	0.1107489548643095	0.11073009539248083	0.029397068620919387	0.10698231944860653	0.028913260219341975	0.0855611184583412	0.052499411441575765	0.08936839346553682	0.027771977448319066	0.05457269225281781	0.09491656216841902	0.03687664041994751	0.18234798938030175	0.034482758620689655	0.04787100093418719	0.08306184466285213	0.0	0.11094327494777438	0.0	0.0	0.1994947232624393	0.0004448822650862754	0.00833010461061604	0.02873686467939095	0.08764750666159117	0.026635238656452564	0.017985611510791366	0.08724423514127963	0.07547169811320754	0.07452522008748132	0.04797712349078585	0.0262441506681138	0.0685343156262117	0.0	0.0007925186241876684	0.009247199791612398	0.1290908059667631	0.05190755685986794	0.07374069078754471	0.15675002395324328
d__Bacteria;p__Actinobacteriota;c__Coriobacteriia;o__Coriobacteriales;f__Coriobacteriaceae;g__Enorma	0.0	0.0	0.0	0.0	0.0	0.0	0.0	0.0	0.0	0.0	0.00012469605336991085	0.0	0.0	0.0	0.0	0.0	0.0	0.0	0.0	0.0	0.0	0.0	0.0	0.0	0.0	0.0	0.0	0.0	0.0	0.0	0.0	0.0	0.0	0.0	0.0	0.0	0.0	0.0	0.0	0.0	0.00014234115616604097	9.693679720822024e-05	0.0	0.0	0.0	0.0	6.113964294448521e-05	0.0005131061983228757	6.387531538436971e-05
d__Bacteria;p__Actinobacteriota;c__Coriobacteriia;o__Coriobacteriales;f__Coriobacteriales_Incertae_Sedis;__	0.0	0.0	0.0	0.0	0.0	0.0	0.0	0.0	0.0	0.0	0.0	0.0006662225183211193	0.0	0.0	0.0	0.0	0.0	0.0	0.0	0.0	0.0	0.0	0.0	0.0	0.0	0.0	0.00025711071830306927	0.0	0.0	0.0	0.0	0.0	0.0	0.0	0.0	0.0	0.0004871711594673595	0.0	0.0	0.0	0.0	0.0	0.0	0.0	0.0	0.0	0.0	0.0	0.0
d__Bacteria;p__Actinobacteriota;c__Coriobacteriia;o__Coriobacteriales;f__Coriobacteriales_Incertae_Sedis;g__Raoultibacter	0.0	0.0	0.0	0.0	0.0	1.771337980143301e-05	0.0	0.0	0.0	0.0	0.0	0.0	0.00018729397662571172	0.0	0.0	0.0	0.0	0.0	0.0	0.0	0.0	0.0003885255455546202	0.0	0.00023016206116895248	5.475401757603964e-05	0.0	0.0	0.0	0.0	0.0	0.0	0.0	0.0	0.00019033117624666921	0.0	0.0	0.0	0.0	0.0	0.0	0.0	0.0	0.0	0.0	0.0	0.0	0.0	0.0002345628335190289	6.387531538436971e-05
d__Bacteria;p__Actinobacteriota;c__Coriobacteriia;o__Coriobacteriales;f__Coriobacteriales_Incertae_Sedis;g__uncultured	0.0	0.0008332176086654631	0.00010689090002137819	0.0005635617100072458	0.0	0.00423349777254249	4.209462872537464e-05	0.0	0.0	0.002054843052504783	0.009913336242907913	0.0029980013324450365	0.00014983518130056938	0.0	0.0004014736444360476	0.0	0.0018345418013453307	0.00041762372102735435	0.00035668426309031246	0.00024114980225716214	0.0	0.0002590170303697468	0.0	0.0	0.0030388479754702	0.011523001339883876	0.0011891370721516953	0.0022736842105263158	0.0	0.0	0.0008579872255235311	0.00019372336303758234	0.0	0.0	0.0	0.0	0.0026388437804481975	0.0	0.0014395659155085542	0.008366871425545435	0.0	0.0	0.0	0.0	0.0	0.0	0.0002139887503056982	0.0	0.0
d__Bacteria;p__Actinobacteriota;c__Coriobacteriia;o__Coriobacteriales;f__Eggerthellaceae;__	0.0011618388740725094	0.0	0.001282690800256538	0.0004025440785766041	0.00010590135288978317	0.0001239936586100311	0.00014733120053881125	0.0	0.0003544842254519674	0.00021256997094877065	0.001309308560384064	0.0007495003331112591	0.011687144141444412	0.0	0.0001653126771207255	0.0	0.0003494365335895868	0.002818960116934642	0.00014267370523612499	0.0	0.0	0.0004532798031470569	0.000375629178874615	0.0	0.0004927861581843568	0.004555605180884323	0.0024746906636670418	0.0	0.0	0.0	0.0	0.0	0.0039674029594681534	0.0005709935287400076	0.0008249852681202121	0.00012262916939175932	0.004100357258850276	0.0	0.0018825092741265711	0.0005295488244016098	0.0	0.00038774718883288094	0.0	0.0021398002853067048	0.0	0.00045374624241393	0.0011616532159452189	0.0052336832228933325	0.0007026284692280668
d__Bacteria;p__Actinobacteriota;c__Coriobacteriia;o__Coriobacteriales;f__Eggerthellaceae;g__Adlercreutzia	0.026352618098281006	0.0	0.0015321029003064206	0.0	0.0	0.0018599048791504663	0.002104731436268732	0.0	0.00014179369018078695	0.0	0.0024315730407132616	0.0	0.00014983518130056938	0.00018127435874195594	0.0004014736444360476	0.0	0.0030575696689088844	0.0	0.00028534741047224997	0.003134947429343108	0.0	0.0002590170303697468	0.000150251671549846	2.707788954928853e-06	0.0006570482109124757	0.0016971862438588657	0.0014783866302426482	0.0016842105263157896	0.0	0.00012542330364981815	0.0	0.000581170089112747	0.0010007863321180928	0.0030452988199467074	0.0016892555490080534	0.010341726618705036	0.0028418317635595975	0.0	0.003820386468080394	0.003071383181529337	0.0028824084123623295	0.002035672741372625	0.0	0.0	0.0	0.008451023764959447	0.0007336757153338225	0.00038116460446842196	0.0018843218038389065
d__Bacteria;p__Actinobacteriota;c__Coriobacteriia;o__Coriobacteriales;f__Eggerthellaceae;g__CHKCI002	0.0	0.0	0.0	0.0	0.0	0.0	0.0	0.0	0.0	0.0	0.0	0.0	0.0	0.0	0.0	0.0	0.0	0.0	0.0	0.0	0.0	0.0	0.0	0.0	0.0	0.0	0.0	0.0	0.0	0.0	0.0	0.0	0.0	0.0	0.0	0.0	0.0	0.0	0.0	0.0	0.0	0.0	0.0	0.0	0.0	0.0	0.0	0.0	0.0
d__Bacteria;p__Actinobacteriota;c__Coriobacteriia;o__Coriobacteriales;f__Eggerthellaceae;g__Eggerthella	0.015420770510416942	0.0	0.0008194969001638993	0.0	0.0034682693071403986	0.0035781027198894685	8.418925745074928e-05	0.0	0.0	0.0	0.0017457447471787518	0.0	0.0014983518130056938	0.0019940179461615153	0.0	0.0	0.0027081331353192976	0.0005220296512841929	0.0006420316735625624	0.00024114980225716214	0.002099737532808399	0.0007770510911092404	0.0	0.0002599477396731699	0.0010950803515207927	0.0001786511835640911	0.0006749156355455568	0.0047157894736842105	0.0	0.0	0.0004448822650862754	0.0	0.0001429694760168704	0.00019033117624666921	0.00011785503830288745	0.005273054283845651	0.0006089639493341994	0.03773584905660377	0.0008305187974087814	0.00042363905952128787	0.00014234115616604097	0.00038774718883288094	0.0	0.0	0.0	0.0023821677726731326	0.000152849107361213	0.0006303876150823902	0.0006387531538436972
d__Bacteria;p__Actinobacteriota;c__Coriobacteriia;o__Coriobacteriales;f__Eggerthellaceae;g__Enterorhabdus	0.0	0.000972087210109707	0.004916981400983397	0.018839062877385074	0.0	0.00018599048791504664	0.0011996969186731773	0.0	0.0024813895781637717	0.0019131297385389357	0.0	0.0013324450366422385	0.0	0.0	0.008360098242962404	0.002511182610060425	0.0003494365335895868	0.0014616830235957402	0.0	0.0027491077457316485	0.0	0.0	0.003906543460295996	0.0	0.0061050729597284204	0.0	0.002185441105576089	0.0	0.0	0.00510652022002831	0.0	0.0	0.0	0.001427483821850019	0.00043213514044392065	0.0	0.0017456966547580383	0.0	0.006035103261170478	0.0	0.0	0.0	0.0	0.0	0.0	0.0	0.0	0.0	0.001980134776915461
d__Bacteria;p__Actinobacteriota;c__Coriobacteriia;o__Coriobacteriales;f__Eggerthellaceae;g__Enteroscipio	0.0	0.0	0.0	0.0	0.0	0.0	0.0	0.0	0.0	0.0	0.0	0.0	0.0	0.0	0.0	0.0	0.0	0.0	0.0	0.0	0.0	0.0	0.0	0.0	0.0	0.0	0.0	0.0	0.0	0.0	0.0	0.0	0.0	0.0	0.0	0.0	0.0	0.0	0.0	0.0	0.0	0.0	0.0	0.0	0.0	0.0010209290454313426	0.0	0.0	0.00038325189230621826
d__Bacteria;p__Actinobacteriota;c__Coriobacteriia;o__Coriobacteriales;f__Eggerthellaceae;g__Gordonibacter	0.0016635420242401837	0.0	0.0	0.0	0.0009001614995631569	0.0012045098264974448	4.209462872537464e-05	0.0	0.0004962779156327543	0.0	0.003553837521042459	0.0	0.001648186994306263	0.0	0.0	0.0	0.0013977461343583472	0.0	0.0	0.0	0.0009186351706036745	0.006799197047205854	0.0	0.00033847361936610663	5.475401757603964e-05	0.0005359535506922733	0.0	0.00016842105263157895	0.0	0.0	0.0	0.0	0.0005718779040674816	0.0	0.0002357100766057749	0.0006948986265533028	0.0	0.0	0.00011073583965450419	0.0012709171785638637	0.00016013380068679607	0.0	0.0	0.0007925186241876684	0.0	0.001134365606034825	0.0	0.00013194159385445376	0.00019162594615310913
d__Bacteria;p__Actinobacteriota;c__Coriobacteriia;o__Coriobacteriales;f__Eggerthellaceae;g__Senegalimassilia	0.0	0.0011109568115539507	7.126060001425212e-05	0.015135657354480315	0.0	0.001523350662923239	0.0	0.0	0.004324707550514002	0.005810245872599731	0.02219589749984413	0.005246502331778814	0.0	0.002809752560500317	0.005573398828641602	0.004551518480734521	0.0002620774001921901	0.0	0.0029961478099586247	0.01745924568341854	0.030446194225721784	0.01612381014051674	0.008939974457215836	0.02344132898281908	0.011224573603088126	0.0	0.0	0.0	0.0	0.032215871423196145	0.009533191394705902	0.0	0.0037172063764386305	0.0	0.0	0.0	0.0	0.0	0.0	0.0	0.0	0.0	0.0	0.0	0.0014326647564469914	0.0	0.0	0.0039729079927285525	0.011082367219188144
d__Bacteria;p__Actinobacteriota;c__Coriobacteriia;o__Coriobacteriales;f__Eggerthellaceae;g__Slackia	0.0	0.0	0.0	0.011995813541582804	0.0	0.0005402580839437069	0.0026519616096986024	0.0	0.007018787663948954	0.005455962587685113	0.0	0.0	0.0	0.0	0.000330625354241451	0.001569489131287766	0.0004367956669869835	0.0	0.0014267370523612499	0.0	0.0	0.0	0.013672902111035985	0.018748730723927378	0.0	0.0	0.0	0.0	0.0	0.008188349966852413	6.355460929803934e-05	0.0	0.0	0.0	0.0	0.0	0.0	0.0	0.016665743868002878	0.0	0.006209632937743537	0.0	0.0	0.0003170074496750674	0.0	0.0	0.0	2.9320354189878612e-05	0.0
d__Bacteria;p__Actinobacteriota;c__Coriobacteriia;o__Coriobacteriales;f__Eggerthellaceae;g__uncultured	0.0	0.0	0.046711323309342266	0.052813783109250466	0.07090095575970982	0.0005668281536458564	0.010628893753157098	0.0	0.002835873803615739	0.0016297031106072416	0.0	0.0	0.04487563679952053	0.0008157346143388018	0.03521160022671453	0.0027466059797535904	0.0	0.0	0.014124696818376373	0.009887141892543649	0.0	0.0	0.01254601457441214	1.6246733729573118e-05	0.052180578749965775	0.0	0.0	0.0	0.0	0.03656985182132554	6.355460929803934e-05	0.0038744672607516468	0.0	0.036924248191853824	0.010096248281280692	0.0	0.0	0.0	0.021759592492110073	0.0	0.0	0.011632415664986429	0.0	0.0	0.0011721802552748112	0.0	0.00752017608217168	0.05375886940714244	0.0
d__Bacteria;p__Actinobacteriota;c__Coriobacteriia;o__Coriobacteriales;f__uncultured;g__uncultured	0.0	0.0	7.126060001425212e-05	0.00032203526286128333	0.0	0.0	0.0	0.0	0.0	0.0	0.0	0.0	0.0	0.0	0.0	0.0	0.0	0.0	0.0	0.0	0.0	0.0	0.0	0.0	0.0	0.0	0.0	0.0	0.0	0.0	0.0	0.0032932971716389	0.0	0.0	0.0	0.0	0.0	0.0	0.0	0.0	0.0	0.0031989143078712677	0.0	0.0	0.0	0.0	0.0023233064318904377	0.002594851345804257	0.0
d__Bacteria;p__Bacteroidota;c__Bacteroidia;o__Bacteroidales;__;__	0.0	0.006526871267879461	0.0	0.00016101763143064167	0.0	0.0	0.0	0.0	0.0	0.0	0.0	0.0	0.0	0.0	0.0	0.00047084673938632975	0.0	0.0	0.0	0.0	0.0	0.0	0.000150251671549846	0.0	0.0	0.0	0.0	0.0	0.0	0.0	0.0	0.0	0.0	0.0	0.0	0.0	8.119519324455992e-05	0.0	0.0	0.0	0.0	0.0	0.0	0.0	0.0	0.0	0.0	0.0	9.581297307655457e-05
d__Bacteria;p__Bacteroidota;c__Bacteroidia;o__Bacteroidales;f__Bacteroidaceae;g__Bacteroides	0.0	0.4121649770865158	0.004275636000855127	0.0	0.0010060628524529401	0.002745573869222117	0.005851153392827075	0.0	0.06281460475008863	0.0	0.0	0.09393737508327782	0.0024722804914593948	0.0	0.0	0.0	0.004979470603651612	0.029755690123198997	0.006705664146097874	0.011478730587440918	0.00826771653543307	0.0009713138638865505	0.00150251671549846	0.0020497962388811414	0.004407698414871191	0.002590442161679321	0.0008998875140607424	0.0006736842105263158	0.0	0.00035835229614233753	0.0029235120277098098	0.11633087950406819	0.0001072271070126528	0.0	0.04812414064034571	0.22024198822759974	0.0002841831763559597	0.0	0.0	0.00042363905952128787	0.0006939131363094497	0.0	0.0	0.0013472816611190363	0.0005209690023443605	0.010776473257330837	0.009690633406700904	0.0020377646161965635	0.005141962888441762
d__Bacteria;p__Bacteroidota;c__Bacteroidia;o__Bacteroidales;f__Barnesiellaceae;g__Barnesiella	0.0	0.00902652409387585	7.126060001425212e-05	0.0	0.0	0.00026570069702149516	0.0	0.0	0.005742644452321872	0.0	0.0	0.0002498334443704197	0.0	0.0	0.0	0.0	0.0	0.0	0.0	0.003520787112954567	0.0007874015748031496	0.0001295085151848734	0.000150251671549846	0.0	0.0	0.0009825815096025012	0.0	0.0	0.0	3.583522961423375e-05	0.0	0.014335528864781092	0.0	0.0	0.0022392457277548615	0.0	0.0	0.0	0.0	0.00021181952976064393	0.00021351173424906145	0.0	0.0	0.0	0.0	0.0	0.00018341892883345562	0.0004984460212279364	0.0006068154961515123
d__Bacteria;p__Bacteroidota;c__Bacteroidia;o__Bacteroidales;f__Barnesiellaceae;g__Coprobacter	0.0	0.0	0.0	0.0	0.0	0.0	0.0	0.0	0.0	0.0	0.0	0.0	0.0	0.0	0.0	0.0	0.0	0.0	0.0	0.0	0.0	0.0	0.0	0.0	0.0	0.0	0.0	0.0	0.0	0.0	0.0	0.0	0.0	0.0	7.85700255352583e-05	0.0	0.0	0.0	0.0	0.0	0.0	0.0	0.0	0.0	0.0	0.0	0.0	0.0	0.0
d__Bacteria;p__Bacteroidota;c__Bacteroidia;o__Bacteroidales;f__Barnesiellaceae;g__uncultured	0.0	0.0	0.0	0.0	0.0	0.0	0.0	0.0	0.0	0.0	0.0	0.0	0.0	0.0	0.0	0.0	0.0	0.0	0.0	0.0	0.0	0.0	0.0	0.0	0.0	0.0	0.0	0.0	0.0	0.0	0.0	0.00019372336303758234	0.0	0.0	0.0	0.0	0.0	0.0	0.0	0.0	0.0	0.0	0.0	0.0	0.0	0.0	0.0	0.0	0.0
d__Bacteria;p__Bacteroidota;c__Bacteroidia;o__Bacteroidales;f__Marinifilaceae;g__Butyricimonas	0.0	0.0012498264129981948	0.0	0.0	0.0	0.00016827710811361362	0.0	0.0	0.0007798652959943283	0.0	0.0	0.0	0.00014983518130056938	0.0	0.0	0.0	0.0	0.00031321779077051577	0.0	0.0015433587344458378	0.0	0.0	0.0	0.0	0.0	0.0	0.0	0.0	0.0	0.0	0.0	0.0	0.0	0.0	0.0002357100766057749	0.0	0.0	0.0	0.0	0.0	3.558528904151024e-05	0.0	0.0	0.0	0.0	0.0	0.0	0.0	0.0
d__Bacteria;p__Bacteroidota;c__Bacteroidia;o__Bacteroidales;f__Marinifilaceae;g__Odoribacter	0.0	0.004027218441883072	0.00014252120002850423	0.0	0.0	8.856689900716506e-05	0.0	0.0	0.0004962779156327543	0.0	0.0	0.0022485009993337777	0.0	0.0	0.0	0.0	0.0	0.00020881186051367718	0.0	0.0005787595254171891	0.0	0.0	0.0	0.0	0.0	0.0	0.0	0.0	0.0	0.0	0.0	0.0019372336303758234	0.0	0.0	0.0015321154979375368	0.0059270765206017005	0.0	0.0	0.0	0.0	7.117057808302048e-05	0.0	0.0	0.0	0.0	0.0	0.0	0.0	0.0
d__Bacteria;p__Bacteroidota;c__Bacteroidia;o__Bacteroidales;f__Muribaculaceae;g__CAG-873	0.0	0.0	0.0	0.0	0.0	0.0	0.0	0.0	0.0	0.0	0.0	0.0	0.0	0.0	0.0	0.0	0.0	0.0	0.0	0.0	0.0	0.0	0.0	0.0	0.005229008678511786	0.0	0.0	0.0	0.0	0.0	0.0	0.0	0.0	0.0	0.0	0.0	0.0	0.0	0.0	0.0	0.0	0.0	0.0	0.0	0.0	0.0	0.0	0.0	0.0
d__Bacteria;p__Bacteroidota;c__Bacteroidia;o__Bacteroidales;f__Muribaculaceae;g__Muribaculaceae	0.0	0.0	0.0	0.0	0.0	0.0	0.0	0.0	0.0015597305919886565	0.0	0.0	0.0	0.0	0.0	0.0	0.0	0.0	0.00031321779077051577	0.0	0.0	0.0	0.0	0.0	0.0	0.0012867194130369317	0.0	0.0	0.0	0.0	0.0	0.0	0.0	0.0	0.0	0.0	0.0	0.0	0.0	0.0	0.0	0.0	0.0	0.0	0.0	0.0	0.0	0.0	0.0	0.0
d__Bacteria;p__Bacteroidota;c__Bacteroidia;o__Bacteroidales;f__Porphyromonadaceae;g__Porphyromonas	0.0	0.0	0.0	0.0	0.0	0.0	0.0	0.0	0.0	0.0	0.0	0.0	0.0	0.0	0.0	0.0	0.0	0.0	0.0	0.0	0.0	0.0	0.0	0.0	0.0	0.0	0.0	0.0	0.0	0.0	0.0	0.0	0.0	0.0	0.0	0.0	0.0	0.0	0.0	0.0	0.0	0.0	0.0	0.0	0.0	0.0	0.0	0.0	0.0014691322538405033
d__Bacteria;p__Bacteroidota;c__Bacteroidia;o__Bacteroidales;f__Prevotellaceae;__	0.0	0.0	0.0	0.0	0.0	0.0	0.0	0.0	0.0	0.0	0.0	0.0	0.0	0.0	0.0	0.0	0.0	0.0	0.0	0.0	0.0	0.0	0.0	0.0	0.0	0.0	0.0	0.0	0.0	0.0002508466072996363	0.0	0.017531964354901203	0.0	0.0	0.0	0.0	0.0	0.0	0.0	0.0	0.0	0.0	0.0	0.0	0.0	0.0	0.0	0.0	0.0
d__Bacteria;p__Bacteroidota;c__Bacteroidia;o__Bacteroidales;f__Prevotellaceae;g__Alloprevotella	0.0	0.0	0.0	0.0	0.0	0.0	0.0	0.0	0.0	0.0	0.0	0.0	0.0	0.0	0.0	0.0	0.0	0.0	0.0	0.0	0.0	0.0	0.0	0.0	0.0	0.0	0.0	0.0	0.0	0.0	0.0	0.0	0.0	0.0	0.0	0.0	0.0	0.0	0.0	0.0	0.0	0.0	0.0	0.0	0.0	0.0	0.0	0.0	6.387531538436971e-05
d__Bacteria;p__Bacteroidota;c__Bacteroidia;o__Bacteroidales;f__Prevotellaceae;g__Paraprevotella	0.0	0.002777392028884877	0.0	0.0	0.0	0.00011513696870931458	0.0	0.0	0.00014179369018078695	0.0	0.0	0.0008327781479013991	0.00018729397662571172	0.0	4.723219346306443e-05	0.00023542336969316487	0.0	0.0	0.000998715936652875	0.0	0.0	0.0001295085151848734	0.0005258808504244609	0.0	0.0018890136063733677	0.0	0.0002249718785151856	0.0	0.0	7.16704592284675e-05	0.0	0.0038744672607516468	0.0	0.0	0.0	0.0	0.0	0.0	0.0	0.0	0.0	0.0	0.0	0.0	0.0	0.0	0.0	0.0	0.00012775063076873942
d__Bacteria;p__Bacteroidota;c__Bacteroidia;o__Bacteroidales;f__Prevotellaceae;g__Prevotella	0.0005017031501676745	0.0	0.0	0.0004025440785766041	0.0	0.0	0.0	0.0	0.0	0.010415928576489762	0.007918199388989338	0.0	0.0019103985615822594	0.0	0.0	0.0012555913050302126	0.0	0.0	0.0	0.0	0.0	0.0	0.0015776425512733828	0.005407454542992919	0.0004106551318202973	0.0	0.0	0.0	0.0	0.0010033864291985452	0.0	0.0	0.0	0.0	0.0	0.0	0.0	0.0	0.0	0.0	0.0	0.0	0.0	0.0	0.054311018494399586	0.0	0.0	0.0	0.0006068154961515123
d__Bacteria;p__Bacteroidota;c__Bacteroidia;o__Bacteroidales;f__Prevotellaceae;g__Prevotellaceae_NK3B31_group	0.0	0.05707540619358423	0.0	0.0	0.0	0.0	0.0	0.0	0.0	0.0	0.0	0.006662225183211193	0.0	0.0	4.723219346306443e-05	0.0	0.0007862322005765703	0.0	0.0	0.0	0.0	0.0	0.000375629178874615	0.0	0.004079174309414953	0.0	0.0002249718785151856	0.0	0.0	0.0	0.0	0.030511429678419216	0.0	0.00019033117624666921	0.0	0.0	0.0003247807729782397	0.0	0.0	0.00021181952976064393	0.00039143817945661263	0.0	0.0	0.0	0.0	0.0	0.0	0.0008942708027912977	0.00019162594615310913
d__Bacteria;p__Bacteroidota;c__Bacteroidia;o__Bacteroidales;f__Prevotellaceae;g__uncultured	0.0	0.005554784057769754	0.0	0.0	0.0	0.0	0.0	0.0	0.0	0.0	0.0	0.0	0.0	0.0	0.0	0.0	0.0	0.0	0.0	0.0	0.0	0.0	0.0	0.0	0.0	0.0	0.0	0.0	0.0	0.0	0.0	0.0	0.0	0.0	0.0	0.0	0.0	0.0	0.0	0.0	0.0	0.0	0.0	0.0	0.0	0.0	0.0	0.0	0.0
d__Bacteria;p__Bacteroidota;c__Bacteroidia;o__Bacteroidales;f__Rikenellaceae;g__Alistipes	0.0	0.07179558394667407	0.00039193330007838663	0.0	0.0005559821026713617	0.000788245401163769	0.001241791547398552	0.0	0.0521800779865296	0.0	0.0	0.011242504996668887	0.0005618819298771351	0.0	0.0	0.00031389782625755315	0.0007862322005765703	0.003967425349759866	0.0004993579683264374	0.004244236519726054	0.0015748031496062992	0.0007122968335168037	0.000375629178874615	0.00022203869430416592	0.0013414734306129712	0.0015185350602947745	0.0	0.0005052631578947368	0.0	7.16704592284675e-05	0.0	0.059182487407981405	0.0	0.0	0.013749754468670203	0.04251144538914323	0.0	0.0	0.0	0.0	0.001654715940430226	0.00019387359441644047	0.0	0.0018227928356316374	0.0	0.0001134365606034825	0.0016202005380288578	0.0009382513340761156	0.0014371945961483186
d__Bacteria;p__Bacteroidota;c__Bacteroidia;o__Bacteroidales;f__Rikenellaceae;g__Rikenellaceae_RC9_gut_group	0.0	0.0	0.0	0.0	0.0	0.0	0.0	0.0	0.0	0.0	0.0	0.0	0.0	0.0	0.0	0.0	0.0	0.0	0.0	0.0	0.0	0.0	0.0	0.0	0.0	0.0	0.0	0.0	0.0	0.0	0.0	0.0	0.0	0.0	0.0	0.0	0.0	0.0	0.0	0.0	0.0	0.0	0.0	0.0	0.0	0.0	0.0	0.0	0.0
d__Bacteria;p__Bacteroidota;c__Bacteroidia;o__Bacteroidales;f__Tannerellaceae;__	0.0	0.0015275656158866824	0.0	0.0	0.0	0.0	0.0	0.0	0.0	0.0	0.0	0.0002498334443704197	0.0	0.0	0.0	0.0	0.0	0.0	0.0	0.0	0.0	0.0	0.0	0.0	0.0	0.0	0.0	0.0	0.0	0.0	0.0	0.0	0.0	0.0	0.0	0.0	0.0	0.0	0.0	0.0	0.0	0.0	0.0	0.0	0.0	0.0	0.0	0.0	0.00012775063076873942
d__Bacteria;p__Bacteroidota;c__Bacteroidia;o__Bacteroidales;f__Tannerellaceae;g__Parabacteroides	0.0	0.01444243855020136	0.0037411815007482364	0.0	5.295067644489158e-05	0.00021256055761719616	0.0008629398888701802	0.0	0.001772421127259837	0.0	0.0	0.0012491672218520986	0.00029967036260113877	0.0	7.084829019459663e-05	0.0	0.0	0.0	0.00014267370523612499	0.0013022089321886757	0.0	0.0	0.000300503343099692	0.0001949608047548774	0.0008486872724286145	0.0	6.427767957576732e-05	0.0	0.0	0.0	0.0	0.030027121270825262	0.0	0.0	0.00369279120015714	0.002575212557226946	0.0	0.0	0.0	0.00021181952976064393	8.89632226037756e-05	0.0	0.0	0.0	0.0	0.0	9.170946441672781e-05	0.00011728141675951445	0.006132030276899492
d__Bacteria;p__Bacteroidota;c__Bacteroidia;o__Bacteroidales;f__uncultured;g__uncultured	0.0	0.002638522427440633	0.0	0.0	0.0	0.0	0.0	0.0	0.0	0.0	0.0	0.0018321119253830779	0.0	0.0	0.0	0.0	0.0	0.0	0.0	0.0	0.0	0.0	0.0	0.0	0.0	0.0	0.0	0.0	0.0	0.0	0.0	0.0	0.0	0.0	0.0	0.0	0.0	0.0	0.0	0.0	0.0	0.0	0.0	0.0	0.0	0.0	0.0	0.0	0.0
d__Bacteria;p__Bacteroidota;c__Bacteroidia;o__Flavobacteriales;f__Flavobacteriaceae;g__uncultured	0.0	0.0	0.0	0.0	0.0	0.0	0.0	0.0	0.0	0.0	0.0	0.0	0.0	0.0	0.0	0.0	0.0	0.0	0.0	0.0	0.0	0.0	0.0	0.0	0.0	0.0	0.0	0.0	0.0	0.0	0.0	0.0	0.0	0.0	0.0	0.0	0.0	0.0	0.0	0.0	0.0	0.0	0.0	0.0	0.0	0.0	0.0	0.0	0.0
d__Bacteria;p__Cyanobacteria;c__Cyanobacteriia;o__Chloroplast;f__Chloroplast;g__Chloroplast	0.002931002614137467	0.0	0.00014252120002850423	0.00016101763143064167	0.0	0.0	0.0	0.0	0.0	0.0	0.0	0.00016655562958027982	0.0	0.0	0.00028339316077838654	0.0	0.0	0.0006264355815410315	0.00035668426309031246	0.0	0.0	0.0	0.006310570205093531	5.415577909857706e-06	0.0	0.0005359535506922733	0.0	0.0	0.0014124293785310734	5.375284442135063e-05	0.0025421843719215737	0.0	0.0	0.0	0.0	0.0	0.0	0.0	0.00011073583965450419	0.0	0.0	0.0	0.0	0.0	0.0	0.0	0.0	0.0	0.0
d__Bacteria;p__Cyanobacteria;c__Vampirivibrionia;o__Gastranaerophilales;f__Gastranaerophilales;g__Gastranaerophilales	0.0	0.0013886960144424386	0.005380175301076035	0.0	0.0	0.0048888928251955115	0.0	0.0	0.0	0.0	0.0	0.0006662225183211193	0.0	0.0	0.0	0.0003923722828219415	0.0	0.0	0.0	0.0	0.0	0.0	0.0	0.0	5.475401757603964e-05	0.0	0.0	0.0	0.0	0.00021501137768540252	0.0	0.007652072839984502	0.0	0.0	0.00035356511490866236	0.0	0.0012991230919129587	0.0	0.0	0.0016945562380851515	0.0	0.0	0.0	0.0	0.0	0.0	0.0	0.0	0.0
d__Bacteria;p__Desulfobacterota;c__Desulfovibrionia;o__Desulfovibrionales;f__Desulfovibrionaceae;g__Bilophila	0.0003960814343429009	0.00041660880433273156	0.0	0.0	0.0	1.771337980143301e-05	0.00014733120053881125	0.0	0.0	0.0	0.0	0.0	0.0	0.0	0.0	0.0	0.0	0.0	0.0	0.00019291984180572972	0.0	0.0	0.000375629178874615	0.0	0.00032852410545623783	0.0	0.0	0.0003368421052631579	0.0	0.0	0.0	0.0	0.0	0.0	0.00035356511490866236	0.0016759319816873773	0.0	0.0	0.00011073583965450419	0.0	0.0	0.0	0.0	0.0	0.0	0.0	0.0	0.0	0.0
d__Bacteria;p__Desulfobacterota;c__Desulfovibrionia;o__Desulfovibrionales;f__Desulfovibrionaceae;g__Desulfovibrio	0.0	0.0012498264129981948	0.00028504240005700846	0.0	0.0	1.771337980143301e-05	0.0	0.0	0.0	0.0	0.0	0.0	0.0	0.0	0.0	0.0011771168484658245	0.0	0.0	0.0	0.0	0.0	0.0	0.004657801818045226	0.0	0.003367372080926438	0.0	0.0	0.0	0.0	0.0	0.0	9.686168151879117e-05	0.0	0.0	0.002121390689451974	0.0	0.0	0.0	0.0	0.0	0.0	0.0	0.0	0.0	0.0	0.0	0.0	0.0	0.0006068154961515123
d__Bacteria;p__Firmicutes;c__Bacilli;o__Erysipelotrichales;__;__	0.0	0.0	0.0	0.0	0.0	0.0	0.0	0.0	0.0	0.0	0.0	0.0	0.0	0.0	0.0	0.0	0.0	0.0	0.0	0.0	0.0	0.0	0.0	0.0	0.0	0.0	0.0	0.0	0.0	0.0	0.0	0.0	0.0	0.0	0.0	0.0	0.0	0.0	0.0	0.0	0.0	0.0	0.0	0.0	0.0	0.0	0.0	0.0	0.0
d__Bacteria;p__Firmicutes;c__Bacilli;o__Erysipelotrichales;f__Erysipelatoclostridiaceae;g__Asteroleplasma	0.0	0.0	0.0	0.0	0.0	0.0	0.0	0.0	0.0	0.0	0.0	0.0	0.0	0.0	0.0	0.0	0.0	0.0	0.0	0.0	0.0	0.0	0.0	0.0	0.0	0.0	0.0	0.0	0.0	0.0	0.0	0.0	0.0	0.0	0.0	0.0	0.0	0.0	0.0	0.0	0.0	0.0	0.0	0.0	0.0	0.0	0.0	0.0	0.0
d__Bacteria;p__Firmicutes;c__Bacilli;o__Erysipelotrichales;f__Erysipelatoclostridiaceae;g__Catenibacterium	0.0	0.0012498264129981948	0.0008194969001638993	0.04806376298204654	0.0	1.771337980143301e-05	0.03742212493685806	0.0	0.0	0.0001417133139658471	0.0	0.0	0.0	0.0	0.0029520120914415266	0.1347406419210547	0.027430767886782562	0.0	0.0	0.0	0.0	0.0	0.11652017128690556	0.0	0.0	0.0	9.641651936365097e-05	0.0	0.0	3.583522961423375e-05	0.0	0.0	0.0	0.0629996193376475	0.05185621685327048	0.0003270111183780249	0.00016239038648911984	0.0	0.0	0.0	0.18797928936177785	0.0	0.0	0.0	0.0	0.0	0.0	0.0377059754881839	0.0
d__Bacteria;p__Firmicutes;c__Bacilli;o__Erysipelotrichales;f__Erysipelatoclostridiaceae;g__Coprobacillus	0.0	0.0	0.0001781515000356303	0.0	0.0	0.0	0.0	0.0	0.0	0.0	0.0	0.0	0.0	0.0	0.0	0.0	0.0	0.0	0.0	0.0005787595254171891	0.0	0.0	0.000300503343099692	0.0	0.0	0.0	0.0	0.0	0.0	0.0	0.0	0.0	0.0	0.0	0.0014535454724022786	0.00016350555918901244	0.0	0.0	0.0	0.0	0.0	0.0	0.0	0.0001585037248375337	0.0	0.014576598037547501	0.0	0.0	6.387531538436971e-05
d__Bacteria;p__Firmicutes;c__Bacilli;o__Erysipelotrichales;f__Erysipelatoclostridiaceae;g__Erysipelatoclostridium	0.003432705764305141	0.0	0.0	0.0	0.003203515924915941	0.0013816436245117749	8.418925745074928e-05	0.0	0.0	0.0	0.0	0.0	0.00041204674857656576	0.00716033717030726	0.0	0.0	0.0006115139337817769	0.0	0.00021401055785418748	0.0022668081412173242	0.03700787401574803	0.0	0.000601006686199384	0.0005009409566618378	0.0004106551318202973	0.0026797677534613666	0.0008998875140607424	0.0005894736842105263	0.0	0.0	0.00034955035113921635	0.0012592018597442853	0.0	0.0	0.0	0.0021664486592544146	0.002882429360181877	0.0	0.0	0.00021181952976064393	0.0	0.00019387359441644047	0.0	0.002932318909494373	0.0	0.0018717032499574614	0.00018341892883345562	4.398053128481792e-05	9.581297307655457e-05
d__Bacteria;p__Firmicutes;c__Bacilli;o__Erysipelotrichales;f__Erysipelatoclostridiaceae;g__Erysipelotrichaceae_UCG-003	0.04626231153125083	0.002083044021663658	0.05725789211145158	0.0010466146042991708	0.09904424029016971	0.08250892311507498	0.0004840882303418084	0.0	0.02871322226160936	0.010486785233472684	0.03148575347590249	0.016655562958027982	0.10638297872340426	0.0	0.001440581900623465	0.00031389782625755315	0.01694767187909496	0.0338275214032157	0.05728349265230418	0.016928716118452782	0.0	0.014245936670336074	0.0005258808504244609	0.01821800408876132	0.05349467517179073	0.0005359535506922733	0.14825646794150732	0.033010526315789476	0.0	0.05063517944491229	0.10159204296291588	0.005714839209608679	0.034956036886124815	0.0006661591168633422	0.003339226085248478	0.06299051667756704	0.10973530367002274	0.03773584905660377	0.054149825591052546	0.0018004660029654735	0.002206287920573635	0.01269872043427685	0.0	0.021873514027579647	0.00026048450117218026	0.03232941977199252	0.027207141110295915	0.0008502902715064798	0.041998019865223085
d__Bacteria;p__Firmicutes;c__Bacilli;o__Erysipelotrichales;f__Erysipelotrichaceae;__	0.0	0.0	0.0	0.0	0.0	0.0	0.00012628388617612392	0.0	0.0	0.0	0.0	0.0	0.0	0.0	0.0	0.0	0.0	0.00041762372102735435	0.0	0.0	0.0	0.0	0.0	0.0	0.001669997536069209	0.0	0.0	0.0	0.0	0.0	0.0	0.0	0.0	0.0	0.0	0.0	0.0	0.0	0.0	0.0	0.0	0.0	0.0	0.0	0.0	0.0	0.00012227928588897041	0.0	0.0
d__Bacteria;p__Firmicutes;c__Bacilli;o__Erysipelotrichales;f__Erysipelotrichaceae;g__Faecalicoccus	0.0	0.0	0.0	0.0	0.0	0.0	0.0	0.0	0.0	0.0	0.0	0.0	0.0	0.0	0.0	0.0	0.0	0.0005220296512841929	0.0	0.0	0.0	0.0	0.0	0.0	0.0	0.0	0.0	0.0	0.0	0.0	0.0	0.0	0.0	0.0	0.0	0.0	0.0	0.0	0.0	0.0	0.0	0.0	0.0	0.0	0.0	0.0	0.00039740767913915383	0.0	0.0
d__Bacteria;p__Firmicutes;c__Bacilli;o__Erysipelotrichales;f__Erysipelotrichaceae;g__Faecalitalea	0.0	0.0	7.126060001425212e-05	0.0	0.0	0.0015144939730225226	0.0	0.0	0.0	0.0	0.0	0.0	3.7458795325142346e-05	0.0	0.0	0.02903554892882367	0.0022713374683323143	0.00020881186051367718	0.0	0.0014951287739944053	0.0	0.0004532798031470569	0.009540981143415221	0.0	0.01218276891066882	0.0	0.0	0.0	0.0	0.0	0.0	0.0	0.0	0.27217358203273695	0.0	0.00024525833878351864	0.0	0.0	0.0	0.0	0.0	0.0	0.0	0.0	0.0	0.0	0.00012227928588897041	0.0	0.003513142346140334
d__Bacteria;p__Firmicutes;c__Bacilli;o__Erysipelotrichales;f__Erysipelotrichaceae;g__Holdemanella	0.0	0.0	7.126060001425212e-05	0.1866194348281137	0.0	0.0	0.0	0.0	0.0	0.047332246864592926	0.0	0.0	0.0	0.0	0.0456026827885887	0.0	0.0	0.0	0.0	0.0	0.0	0.0	0.0	1.0831155819715412e-05	0.0	0.0	0.0	0.0	0.0	0.0	0.0	0.0	7.14847380084352e-05	0.029501332318233726	0.0	0.0	0.0	0.0	0.022866950888655112	0.0	0.0	0.0	0.0	0.0	0.0	0.0001134365606034825	0.0	0.0	0.0
d__Bacteria;p__Firmicutes;c__Bacilli;o__Erysipelotrichales;f__Erysipelotrichaceae;g__Holdemania	0.0	0.0	0.0	0.0	0.0	3.542675960286602e-05	0.0	0.0	0.0	0.0	0.0	0.0	7.491759065028469e-05	0.0	0.0	0.00015694891312877657	0.0	0.00041762372102735435	0.0	9.645992090286486e-05	0.00026246719160104987	0.0	0.000375629178874615	0.0	0.00016426205272811892	0.0	0.0	0.0	0.0	3.583522961423375e-05	0.0	0.0002905850445563735	0.0	0.0	0.0	0.00024525833878351864	0.0	0.0	0.0	0.0	7.117057808302048e-05	0.0	0.0	0.0006340148993501347	0.0	0.0	0.0	4.398053128481792e-05	0.0001596882884609243
d__Bacteria;p__Firmicutes;c__Bacilli;o__Erysipelotrichales;f__Erysipelotrichaceae;g__Merdibacter	0.0	0.0	0.0	0.0	0.0002647533822244579	0.0	0.0	0.0	0.0	0.0	0.0	0.0	0.0	0.0	0.0	0.0	0.0	0.0	0.0	0.0	0.0	0.0	0.0	0.0	0.0007118022284885153	0.0	0.0	0.0	0.0	0.0	0.0	0.0	0.0	0.0	0.0	8.175277959450622e-05	0.0	0.0	0.0	0.0006354585892819318	0.0	0.0	0.0	0.0	0.0	0.0	0.00012227928588897041	8.796106256963584e-05	0.0
d__Bacteria;p__Firmicutes;c__Bacilli;o__Erysipelotrichales;f__Erysipelotrichaceae;g__Solobacterium	5.2810857912386786e-05	0.0	0.0	0.0006440705257225667	5.295067644489158e-05	0.0	0.0	0.0	0.0	0.0	0.0	0.0	0.0	0.0	0.0	0.0	0.0	0.0	0.0	0.0	0.0	0.0	0.0	1.3538944774644264e-05	0.0	0.0	9.641651936365097e-05	0.0	0.0	3.583522961423375e-05	0.0	0.0	0.0	0.0	0.0	0.0	0.0	0.0	0.0	0.0	0.0	0.0	0.0	0.0	0.0	0.0	0.0	0.06001876502668152	0.0
d__Bacteria;p__Firmicutes;c__Bacilli;o__Erysipelotrichales;f__Erysipelotrichaceae;g__Turicibacter	7.921628686858018e-05	0.0	0.0007838666001567733	0.0	0.004050726748034206	3.542675960286602e-05	0.014564741538979626	0.0	0.0	0.03606603840430808	0.0002493921067398217	0.00016655562958027982	0.0	0.007432248708420194	0.001109956546382014	0.0011771168484658245	0.022888092950117934	0.0	0.011128549008417749	0.0	0.0007874015748031496	0.0	0.00075125835774923	1.0831155819715412e-05	0.0	0.008932559178204555	0.0006106379559697895	0.0	0.0	0.022271595205246277	0.0007944326162254917	0.00019372336303758234	0.04214025305597255	0.0021888085268366958	0.0005107051659791789	0.0	0.0004059759662227996	0.0	0.00011073583965450419	0.02573607286591824	0.00012454851164528583	0.010178363706863125	0.0	0.010619749564114756	0.0	0.009358516249787306	0.000611396429444852	0.0004251451357532399	0.000223563603845294
d__Bacteria;p__Firmicutes;c__Bacilli;o__Erysipelotrichales;f__Erysipelotrichaceae;g__[Clostridium]_innocuum_group	0.0009770008713791555	0.0	0.0	0.0	0.0	0.00033655421622722723	0.0	0.0	0.0	0.0	0.0	0.0	0.00029967036260113877	0.0009063717937097798	0.0	0.0	0.0	0.0	0.0	0.0005305295649657568	0.0048556430446194225	0.0003885255455546202	0.000150251671549846	0.00031410351877174695	0.0	0.0	0.0	0.0002526315789473684	0.0	0.0	0.0	0.0	0.0	0.0	0.0002357100766057749	0.0005722694571615435	0.0	0.0	0.0	0.0	0.0	0.0	0.0	0.0009510223490252021	0.0	0.0	0.0	0.00010262123966457515	0.0002874389192296637
d__Bacteria;p__Firmicutes;c__Bacilli;o__Izemoplasmatales;f__Izemoplasmatales;g__Izemoplasmatales	0.0	0.0015275656158866824	0.0	0.0	0.0	0.0	0.0	0.0	0.00014179369018078695	0.0	0.0	0.0	0.00022475277195085406	0.0	0.0	0.0	0.0	0.0	0.0	0.0	0.0	0.0	0.0	0.0	0.0	0.0	0.0	0.0	0.0	0.0	0.0	0.0	0.0	0.0	0.0	0.0	0.0	0.0	0.0	0.0	0.0	0.0	0.0	0.0	0.0	0.0	0.0	2.9320354189878612e-05	0.0
d__Bacteria;p__Firmicutes;c__Bacilli;o__Lactobacillales;__;__	0.0005545140080800612	0.0	0.00021378180004275637	0.0	0.00037065473511424106	4.428344950358253e-05	0.0	0.0	0.0	0.0	0.0	0.0	0.00011237638597542703	0.0	9.446438692612885e-05	0.0	0.0	0.0	0.00042802111570837496	0.0	0.0	0.0	0.000150251671549846	0.00012997386983658495	0.0	0.0	0.0001606941989394183	0.0	0.0	0.0	0.00038132765578823604	0.0	0.0	0.0005709935287400076	0.0	0.00016350555918901244	0.0002029879831113998	0.0	0.0	0.0	0.0	0.0	0.0	0.0	0.009116957541026309	0.0	0.000152849107361213	0.0	0.0
d__Bacteria;p__Firmicutes;c__Bacilli;o__Lactobacillales;f__Aerococcaceae;g__Abiotrophia	0.00010562171582477357	0.0	0.0	0.0	7.942601466733738e-05	0.0	0.0	0.0	0.0	0.0	0.0	0.0	0.0	0.0	0.0	0.0	0.0	0.0	0.0	0.0	0.0	0.0	0.0	5.415577909857706e-06	0.0	0.0	0.0	0.0002526315789473684	0.0	0.0	0.0	0.0	0.0	0.0	0.0	0.0	0.0	0.0	0.0	0.0	0.0	0.0	0.0	0.0	0.00026048450117218026	0.0	0.0	0.0	0.0
d__Bacteria;p__Firmicutes;c__Bacilli;o__Lactobacillales;f__Carnobacteriaceae;g__Carnobacterium	0.0	0.0	0.0	0.0	0.0	0.0	0.0	0.0	0.0	0.0	0.0	0.00016655562958027982	0.0	0.0	0.0	0.0	0.0	0.0	0.0	0.0	0.0	0.0	0.0	0.0	0.0	0.0	0.0	0.0	0.0	0.0	0.0	0.0	0.0	0.00038066235249333843	0.0	0.0	0.0	0.0	0.0	0.0	0.0	0.0	0.0	0.0	0.0	0.0	0.0	0.0	0.0
d__Bacteria;p__Firmicutes;c__Bacilli;o__Lactobacillales;f__Carnobacteriaceae;g__Granulicatella	0.0	0.0	0.0	0.0	0.0	0.0	0.0	0.0	0.0	0.0	0.0	0.0	0.0	0.0	0.0	0.0	0.0	0.0	0.0	0.0	0.0	0.0	0.0	0.0	0.0	0.0	0.0	0.0	0.0	0.0	0.0	0.0	0.0	9.516558812333461e-05	0.0	0.0	0.0	0.0	0.0	0.0	0.0	0.0	0.0	0.0	0.0	0.0	0.0	0.0	0.0
d__Bacteria;p__Firmicutes;c__Bacilli;o__Lactobacillales;f__Enterococcaceae;g__Enterococcus	0.016476987668664678	0.0	0.0117579990023516	0.00024152644714596247	0.0	0.0008148154708659186	0.0007366560026940563	0.0	0.015313718539524991	0.0008502798837950826	0.0	0.0	0.0	0.0007250974349678238	0.000779331192140563	0.0	0.0038438018694854545	0.0011484652328252244	0.020759024111856185	0.0	0.0010498687664041995	0.0012303308942562974	0.000300503343099692	2.4370100594359674e-05	0.000301147096668218	0.0015185350602947745	0.00025711071830306927	0.0003368421052631579	0.00423728813559322	0.02897278314310799	0.0013664240999078459	0.000581170089112747	0.0021802845092572737	0.0022839741149600305	0.0006678452170496955	0.0005313930673642904	8.119519324455992e-05	0.0	0.0	0.0025418343571277273	3.558528904151024e-05	0.0006785575804575417	0.0	0.0	0.0007814535035165407	0.0	0.0024150158963071656	0.008605523954729372	0.0
d__Bacteria;p__Firmicutes;c__Bacilli;o__Lactobacillales;f__Lactobacillaceae;g__Lactobacillus	7.921628686858018e-05	0.0	0.00014252120002850423	0.0072457934143788745	0.0	0.001310790105306043	0.0003367570298029971	0.0	0.005388160226869904	0.0	0.0	0.00033311125916055963	0.0012361402457296974	0.027009879452551438	0.04402040430757605	0.00015694891312877657	0.0	0.0	0.0017834213154515623	0.0	0.00026246719160104987	0.0001295085151848734	0.000300503343099692	0.0009991741243687467	0.0010129493251567333	0.0	0.0	0.0003368421052631579	0.0	0.0	0.0001271092185960787	0.0	0.0	0.0	0.00027499508937340407	0.0	8.119519324455992e-05	0.0	0.0	0.0020122855327261175	0.00012454851164528583	0.00019387359441644047	0.0	0.0007132667617689016	0.00963792654337067	0.002552322613578356	0.0	0.00035184425027854336	0.00012775063076873942
d__Bacteria;p__Firmicutes;c__Bacilli;o__Lactobacillales;f__Lactobacillaceae;g__Pediococcus	0.0	0.0	0.0	0.0	0.0	0.0	0.0	0.0	0.0	0.0	0.0	0.0	0.0	0.00018127435874195594	0.0896703192896278	0.0	0.0	0.0	0.0	0.0	0.0	0.0	0.0	0.0	0.0	0.0	0.0	0.0	0.0	0.0	0.0	0.0	0.0	0.0	0.0	0.0	0.0	0.0	0.0	0.0	0.0	0.0	0.0	0.0	0.0	0.0	0.0	0.0	0.0
d__Bacteria;p__Firmicutes;c__Bacilli;o__Lactobacillales;f__Leuconostocaceae;g__Leuconostoc	0.0	0.0	0.0	0.0	0.00015885202933467476	0.00023913062731934566	0.0001052365718134366	0.0	0.0	0.0	0.0	0.0	0.0002622115672759964	0.0	7.084829019459663e-05	0.0	0.0001747182667947934	0.00041762372102735435	0.0	0.0	0.0	0.0	0.0	0.0	0.0	0.0005359535506922733	0.0005142214366061385	0.0	0.014124293785310734	0.0003045994517209869	0.0	0.0	0.0	0.0	7.85700255352583e-05	0.0	0.0	0.0	0.0	0.0	0.00024909702329057166	0.0	0.0	0.0	0.0	0.0	0.00012227928588897041	0.0	0.0
d__Bacteria;p__Firmicutes;c__Bacilli;o__Lactobacillales;f__Leuconostocaceae;g__Weissella	0.0	0.0	7.126060001425212e-05	0.0	0.0	0.0	0.0005051355447044957	0.0	0.0	0.0	0.0	0.0	0.0	0.0	0.0	0.0	0.0	0.0	0.0	0.0	0.0	0.0	0.0	0.0	0.0	0.0	0.0	0.0	0.0	0.0	0.0	0.0	0.0	0.0	0.0	0.0	0.0	0.0	0.0	0.0	0.0	0.0	0.0	0.0	0.0	0.0	0.0	0.0	0.0
d__Bacteria;p__Firmicutes;c__Bacilli;o__Lactobacillales;f__Streptococcaceae;g__Lactococcus	0.0	0.0	0.0020309271004061856	0.0	0.0	0.0009565225092773826	8.418925745074928e-05	0.0	0.0002835873803615739	0.0	0.0	0.0002498334443704197	7.491759065028469e-05	0.00018127435874195594	0.0013933497071604004	0.0	0.0003494365335895868	0.0	0.0017834213154515623	9.645992090286486e-05	0.0	0.0004532798031470569	0.000375629178874615	1.3538944774644264e-05	0.0	0.0055381866904868245	0.00012855535915153464	0.0	0.2817796610169492	0.0016484205622547526	0.0	0.0	0.0	0.0	0.0	0.0	0.0	0.0	0.00027683959913626043	0.0	8.89632226037756e-05	0.0	0.0	0.0	0.0	0.0	0.0	5.8640708379757225e-05	0.0
d__Bacteria;p__Firmicutes;c__Bacilli;o__Lactobacillales;f__Streptococcaceae;g__Streptococcus	0.006786195241741702	0.0023607832245521455	0.01799330150359866	0.09435633201835601	0.011463821450319028	0.0043574914311525215	0.0018100690351911097	0.0	0.0023395958879829848	0.006660525756394814	0.03747116403765821	0.007495003331112591	0.0332634102487264	0.29928396628296927	0.22430568675609294	0.0014125402181589892	0.021577705949156985	0.002714554186677803	0.015694107575973747	0.023295070898041864	0.002099737532808399	0.010166418442012562	0.012395762902862295	0.025309703361719987	0.0010129493251567333	0.07476552032157213	0.004595854089667363	0.0013473684210526316	0.0	0.036050240991919155	0.022593663605452986	0.0018403719488570322	0.0009650439631138752	0.00580510087552341	0.0029463759575721863	0.024035317200784827	0.012179278986683988	0.03773584905660377	0.002436188472399092	0.004448210124973522	0.0037542479938793305	0.0032958511050794883	0.0	0.025598351561261688	0.23834331857254493	0.008904770007373377	0.002384446074834923	0.0011434938134052659	0.0049183992845964674
d__Bacteria;p__Firmicutes;c__Bacilli;o__RF39;f__RF39;g__RF39	0.0	0.0008332176086654631	7.126060001425212e-05	0.00024152644714596247	0.0	0.0	4.209462872537464e-05	0.0	0.0018433179723502304	0.0004251399418975413	0.0	0.0004996668887408394	0.0010113874737788433	0.0	0.0	0.0009416934787726595	0.0	0.0	0.0	0.0	0.0	0.0	0.0	0.0	0.0	0.00026797677534613664	0.0	0.0	0.0	0.0	0.0	0.000581170089112747	0.0	0.0	0.0	0.0	0.0	0.0	0.0	0.0	0.0	0.0	0.0	0.0	0.0	0.0	0.0	0.0	0.0
d__Bacteria;p__Firmicutes;c__Bacilli;o__Staphylococcales;f__Gemellaceae;g__Gemella	0.000739352010773415	0.0	0.00028504240005700846	0.0	0.0008472108231182653	3.542675960286602e-05	0.00012628388617612392	0.0	0.0	0.0	0.0002493921067398217	0.0	0.00022475277195085406	0.0005438230762258679	7.084829019459663e-05	0.0	0.0	0.0	0.00042802111570837496	0.0	0.0	0.0004532798031470569	0.000150251671549846	6.769472387322133e-05	0.0	0.0	0.00025711071830306927	0.00016842105263157895	0.0	8.958807403558438e-05	0.000285995741841177	0.0	0.0	0.0	0.0	0.0	0.0002841831763559597	0.0	0.0	0.0	0.0	0.0	0.0	0.0	0.0045584787705131545	0.00028359140150870625	0.0	0.0	0.00025550126153747884
d__Bacteria;p__Firmicutes;c__Bacilli;o__Staphylococcales;f__Staphylococcaceae;g__Staphylococcus	0.0	0.0	0.0	0.0	0.00010590135288978317	0.0	0.0001052365718134366	0.0	0.0	0.0	0.0	0.0	0.0	0.0	0.0010154921594558851	0.0	0.0	0.0	0.00014267370523612499	0.0	0.0	0.0	0.0	1.0831155819715412e-05	0.0	0.0	0.0	0.0	0.0	0.0	0.0	0.0	0.0	0.0	0.00035356511490866236	0.0	0.0	0.0	0.0	0.0	0.0	0.0	0.0	0.0	0.0	0.0	0.0	0.0	0.0
d__Bacteria;p__Firmicutes;c__Clostridia;__;__;__	0.0	0.00041660880433273156	0.0	0.0	0.0	0.0	0.0	0.0	0.0011343495214462956	0.0	0.0	0.0014157228514323785	0.0	0.0	0.0	0.0	0.0	0.0	0.0	9.645992090286486e-05	0.0	0.0002590170303697468	0.0	0.0	0.00010950803515207928	0.0003573023671281822	0.0	0.0	0.0	0.0	0.0	0.005424254165052305	0.0	0.0	0.00035356511490866236	8.175277959450622e-05	0.0	0.0	0.0	0.003918661300571912	0.0	0.0	0.0	0.0	0.0	0.0	0.0	0.0	0.000223563603845294
d__Bacteria;p__Firmicutes;c__Clostridia;o__Christensenellales;f__Christensenellaceae;__	0.0	0.0	0.0	0.0	0.0	0.00011513696870931458	0.0	0.0	0.0	0.0	0.0	0.0	0.030940964938567576	0.0	0.0	0.0	0.0006988730671791736	0.0	0.0	0.0	0.0	0.0	0.0	0.0	0.00010950803515207928	0.0	0.0	0.0	0.0	0.0	0.0	0.0	0.0	0.0	0.0	0.0	0.0	0.0	0.0	0.00021181952976064393	0.0	0.0	0.0	0.0	0.0	0.0	0.0	0.0002638831877089075	0.0
d__Bacteria;p__Firmicutes;c__Clostridia;o__Christensenellales;f__Christensenellaceae;g__Catabacter	0.0	0.0	0.0	0.0	0.0	0.0	0.0	0.0	0.0	0.0	0.0	0.0	7.491759065028469e-05	0.0	0.0	0.0	0.0	0.0	0.0	0.0	0.0	0.0	0.0	0.0	0.0	0.0	0.0	0.0	0.0	0.0	0.0	0.0	0.0	0.0	0.0	0.0	0.0	0.0	0.0	0.0	0.0	0.0	0.0	0.0	0.0	0.0	0.0	0.0	0.0
d__Bacteria;p__Firmicutes;c__Clostridia;o__Christensenellales;f__Christensenellaceae;g__Christensenella	0.0	0.0	0.0	0.0	0.0	3.542675960286602e-05	0.0	0.0	0.0	0.0	0.0	0.0	0.0	0.0	0.0	0.0	0.0	0.00041762372102735435	0.0	0.00019291984180572972	0.0	0.0	0.0	0.0	0.00010950803515207928	0.0	0.0	0.0	0.0	0.0	0.0	0.00019372336303758234	0.0	0.0	0.0	0.0	0.0	0.0	0.0	0.0	0.0	0.0	0.0	0.0	0.0	0.0	0.0	2.9320354189878612e-05	0.0003193765769218486
d__Bacteria;p__Firmicutes;c__Clostridia;o__Christensenellales;f__Christensenellaceae;g__Christensenellaceae_R-7_group	0.00015843257373716036	0.004582696847660047	0.003064205800612841	0.008936478544400613	0.002303354425352784	0.0008502422304687846	0.010628893753157098	0.0	0.0064516129032258064	0.0036136895061291007	0.002618617120768128	0.006745502998001332	0.009327240035960443	0.0	0.001440581900623465	0.019854037510790238	0.006551935004804752	0.0014616830235957402	0.0008560422314167499	0.005498215491463297	0.0	0.0051155863498024996	0.02554278416347382	0.0012753685977714897	0.020560133599802886	0.02929879410451094	0.0007070544753334405	0.0007578947368421053	0.0	0.00026876422210675313	0.0	0.0098798915149167	0.00282364715133319	0.0007613247049866769	0.0175211156943626	0.0007357750163505559	0.0016645014615134783	0.0	0.002989867670671613	0.008366871425545435	0.0020283614753660835	0.005137650252035672	0.0	0.0	0.0	0.00017015484090522376	0.014123257520176083	0.011801442561426142	0.017374085784548562
d__Bacteria;p__Firmicutes;c__Clostridia;o__Christensenellales;f__Christensenellaceae;g__uncultured	0.0	0.0	0.0	0.0	0.0	0.0	0.0	0.0	0.0	0.0	0.0	0.0	0.0	0.0	0.0	0.0	0.0	0.0	0.0	0.0	0.0	0.0	0.000225377507324769	0.0	0.0	0.0	0.0	0.0	0.0	0.0	0.0	0.0	0.0	0.0	0.0	0.0	0.0	0.0	0.0	0.0	0.0	0.0	0.0	0.0	0.0	0.0	0.0	0.0	0.0
d__Bacteria;p__Firmicutes;c__Clostridia;o__Clostridia_UCG-014;f__Clostridia_UCG-014;g__Clostridia_UCG-014	0.0	0.022080266629634773	0.029074324805814865	0.006843249335802271	0.0030976145720261576	0.00032769752632651075	0.007555985856204748	0.0	0.029067706487061327	0.005030822645787572	0.005923062535070765	0.05946035976015989	0.0386574767755469	0.0	0.0005904024182883053	0.006591854351408617	0.0015724644011531406	0.0	0.0	0.00019291984180572972	0.0	0.0	0.00826384193524153	1.6246733729573118e-05	0.038930106496564185	0.020991514068780706	0.0	0.008168421052631578	0.0	0.008188349966852413	0.0	0.1524602867105773	0.0	0.002569470879330034	0.018267530936947555	0.00024525833878351864	0.00036537836960051965	0.0	0.0016056696749903107	0.0010590976488032196	0.0006405352027471843	0.0081426909654905	0.0	0.0	0.0	0.0	0.0020176082171680116	0.001949803553626928	0.06100092619207308
d__Bacteria;p__Firmicutes;c__Clostridia;o__Clostridia_vadinBB60_group;f__Clostridia_vadinBB60_group;g__Clostridia_vadinBB60_group	0.0	0.003194000833217609	0.0	0.0	0.0	0.0	0.0	0.0	0.0	0.0	0.0	0.0	0.0	0.0	0.0	0.0	0.0	0.0	0.0	0.0	0.0	0.0	0.0	0.0	0.0	0.0	0.0	0.0	0.0	3.583522961423375e-05	0.0	0.0	0.0	0.0	0.0	0.0	0.0	0.0	0.0	0.0	0.0	0.0	0.0	0.0	0.0	0.0	0.0	0.0	0.0
d__Bacteria;p__Firmicutes;c__Clostridia;o__Clostridiales;f__Clostridiaceae;__	0.0	0.0	0.0	0.0	0.0	0.0	0.0	0.0	0.0	0.0	0.0	0.0	0.0	0.0	0.0010154921594558851	0.0	0.0	0.0	0.0	0.0	0.0	0.0	0.0	4.332462327886165e-05	0.0	0.0	0.0	0.0	0.0	0.0	0.0	0.0	0.0	0.0	0.0	0.0	0.0	0.0	0.0	0.0	0.0	0.0	0.0	0.0	0.0035165407658244332	0.0	0.0	0.0	0.0
d__Bacteria;p__Firmicutes;c__Clostridia;o__Clostridiales;f__Clostridiaceae;g__Clostridium_sensu_stricto_1	0.0007129465818172216	0.002777392028884877	0.001282690800256538	0.00024152644714596247	0.0005559821026713617	0.00017713379801433013	0.008145310658359993	0.0	0.003119461183977313	0.3204138028767803	0.0028056612008229937	0.05263157894736842	0.0003371291579262811	0.0006344602555968459	0.017121670130360853	0.04166993643569018	0.011181969074866778	0.0005220296512841929	0.008132401198459123	0.0015433587344458378	0.00026246719160104987	0.0002590170303697468	0.017654571407106905	0.014863053573604474	0.009828346154899116	0.014202769093345243	0.0003213883978788366	0.0	0.0	0.014298256616079268	6.355460929803934e-05	0.0010654784967067028	0.11398241475444992	0.0006661591168633422	0.0012178353957965037	0.001144538914323087	0.014818122767132185	0.0	0.0009966225568905375	0.03283202711289981	0.00016013380068679607	0.037999224505622334	0.0	0.0011887779362815027	0.0	0.014009415234530089	0.004310344827586207	0.012343869113938897	0.0007026284692280668
d__Bacteria;p__Firmicutes;c__Clostridia;o__Clostridiales;f__Clostridiaceae;g__Clostridium_sensu_stricto_13	0.0	0.0	0.0	0.0	0.0	0.0	0.0	0.0	0.0	0.0	0.0	0.0	0.0	0.0	0.0	0.0	0.0	0.0	0.0	0.0	0.0	0.0	0.0	0.0	0.0	0.0	0.0	0.0	0.0	0.0	0.0	0.0	0.0	0.0	0.0	0.0	0.0	0.0	0.0	0.0	0.0	0.0	0.0	0.0	0.0	0.0	0.0	0.0	0.0
d__Bacteria;p__Firmicutes;c__Clostridia;o__Clostridiales;f__Clostridiaceae;g__Clostridium_sensu_stricto_3	0.0	0.0	0.0	0.0	0.0	0.0	0.0007787506314194309	0.0	0.0	0.0	0.0	0.0	0.0	0.00018127435874195594	0.001322501416965804	0.00031389782625755315	0.0	0.0	0.0	0.0	0.0	0.0	0.0	5.4155779098577054e-05	0.0	0.0	0.0	0.0	0.0	0.0	0.0	0.0	0.0	0.0	0.0	0.0	0.0	0.0	0.0	0.0	0.0	0.0	0.0	0.0	0.004297994269340974	0.0	0.0	0.0	0.0
d__Bacteria;p__Firmicutes;c__Clostridia;o__Clostridiales;f__Clostridiaceae;g__Sarcina	0.0	0.0	0.0	0.0	0.0	0.0	0.0	0.0	0.0	0.0	0.0	0.0	0.0	0.0	0.0	0.0	0.0	0.0	0.00014267370523612499	0.0	0.0	0.0	0.0	0.0	0.0	0.0	0.0	0.0	0.0	0.0	0.0	0.0	0.0	0.0	0.0	0.0	0.0	0.0	0.0	0.0	0.0	0.0	0.0	0.0	0.0	0.0	0.0	0.0	0.0
d__Bacteria;p__Firmicutes;c__Clostridia;o__Eubacteriales;f__Anaerofustaceae;g__Anaerofustis	0.0	0.0	0.0	0.0	0.0	0.0	4.209462872537464e-05	0.0	0.0	0.0	0.0	0.0	0.0	0.0	0.0	0.0	0.0	0.0	0.00021401055785418748	0.0	0.0	0.0	0.0	0.0	0.0015604895009171298	0.0	0.0	0.0	0.0	0.00019709376287828565	0.0	0.0	0.0	0.0	0.0	0.00012262916939175932	0.0	0.0	0.0	0.0	0.0	0.00019387359441644047	0.0	0.0	0.0	0.0	6.113964294448521e-05	0.0	0.000223563603845294
d__Bacteria;p__Firmicutes;c__Clostridia;o__Eubacteriales;f__Eubacteriaceae;g__Eubacterium	0.0	0.0	0.0	0.0	0.0	0.0	0.0	0.0	0.0	0.0	0.0	0.0	0.0	0.0	0.0	0.0	0.0	0.0	0.00014267370523612499	0.0	0.0	0.0	0.0	0.0	0.0	0.0	0.0	0.0	0.0	0.0	0.0	0.0	0.0	0.0	0.0	0.0	0.0	0.0	0.0	0.0	0.0	0.0	0.0	0.0	0.0	0.0	0.0	0.0	0.0
d__Bacteria;p__Firmicutes;c__Clostridia;o__Lachnospirales;f__Defluviitaleaceae;g__Defluviitaleaceae_UCG-011	0.0	0.0	0.0	0.0	0.0	0.0	0.0	0.0	0.0	0.0	0.0	0.0	0.0	0.0	0.0	0.0	0.0	0.0	0.0	0.0	0.0	0.0	0.000150251671549846	0.0	0.00035590111424425766	0.0	0.0	0.0	0.0	0.0	0.0	0.0007748934521503294	0.0	0.0	0.0	0.0	0.0	0.0	0.0	0.0	5.337793356226536e-05	0.00019387359441644047	0.0	0.0003170074496750674	0.0	0.0	6.113964294448521e-05	5.8640708379757225e-05	0.0
d__Bacteria;p__Firmicutes;c__Clostridia;o__Lachnospirales;f__Lachnospiraceae;__	0.06186792004436112	0.032217747535064574	0.04557115370911423	0.06046212060220594	0.18887506287892827	0.03351371458431126	0.05657518100690352	0.22580645161290322	0.13995037220843673	0.02494154325798909	0.021198329072884842	0.041805463024650234	0.03832034761762062	0.03625487174839119	0.0238994898923106	0.02252216903397944	0.043766925832095745	0.025579452912925453	0.10329576259095449	0.10224751615703676	0.011811023622047244	0.07796412614129379	0.060626549470362855	0.08546323499546446	0.07999561967859392	0.040464493077266635	0.06424554073597943	0.07789473684210527	0.0	0.05002598054147032	0.20540849725126314	0.036129407206509104	0.046036171277432265	0.008660068519223449	0.03516008642702809	0.05154512753433617	0.07271029555050341	0.07547169811320754	0.03897901555838547	0.012603262020758314	0.029838264861306335	0.08026366808840636	0.0	0.045094309716278334	0.0007814535035165407	0.0369803187567353	0.08584005869405723	0.03565355069489239	0.03085177733065057
d__Bacteria;p__Firmicutes;c__Clostridia;o__Lachnospirales;f__Lachnospiraceae;g__Agathobacter	0.020754667159568006	0.006665740869323705	0.0033136179006627237	0.003139843812897512	0.004447856821370893	0.004180357633138191	0.0033254756693045966	0.0	0.0009925558312655087	0.0010628498547438532	0.00012469605336991085	0.07769820119920054	0.0005993407252022775	0.0009970089730807576	0.0007557150954090308	0.004159146197912579	0.014152179610378264	0.1633952808519524	0.013625338850049936	0.07707147680138902	0.18425196850393702	0.005050832092210062	0.006686199383968147	0.004876727907826864	0.06480137980124291	0.002858418937025458	0.006620600996304033	0.03797894736842105	0.0	1.7917614807116876e-05	0.023610537354221615	0.0	0.0027164200443205375	9.516558812333461e-05	0.0040070713022981735	0.10869032047089601	0.005277687560896395	0.07547169811320754	0.011627263163722939	0.0034950222410506247	0.006085084426098251	0.02413726250484684	0.044444444444444446	0.013631320336027897	0.0	0.07787419885429074	0.02136830520909758	0.058684688911042046	0.0024591996422982337
d__Bacteria;p__Firmicutes;c__Clostridia;o__Lachnospirales;f__Lachnospiraceae;g__Anaerostipes	0.001610731166327797	0.004860436050548535	0.005273284401054657	0.008614443281539328	0.02290116756241561	0.07358137969515273	0.002567772352247853	0.0	0.018078695498050336	0.0014171331396584709	0.029241224515244094	0.037558294470353096	0.002322445310158825	0.011057735883259314	0.003920272057434347	0.00368829945852625	0.006027780204420372	0.008352474420547087	0.002924810957340562	0.0070898041863605675	0.0049868766404199474	0.027779576507155346	0.002028397565922921	0.06853955402715912	0.028827990253784873	0.016614560071460473	0.0064277679575767315	0.025347368421052632	0.0	0.019834799591478384	0.05586450157297658	0.00493994575745835	0.017335048967045536	0.010182717929196802	0.007346297387546651	0.01541039895356442	0.00990581357583631	0.0	0.014118819555949283	0.014827367083245075	0.0622030852445599	0.013765025203567274	0.0	0.01957521001743541	0.0	0.019114060461686802	0.004768892149669846	0.013384741687679587	0.0021717607230685703
d__Bacteria;p__Firmicutes;c__Clostridia;o__Lachnospirales;f__Lachnospiraceae;g__Blautia	0.20202793694383564	0.014025829745868629	0.16863820993372763	0.1356573544803156	0.14450239601810913	0.11500411836080383	0.057248695066509515	0.41935483870967744	0.13952499113789438	0.09657762346772479	0.10131554336305255	0.11050966022651566	0.23348067126161223	0.20058007794797425	0.12065463820139807	0.07517852938868398	0.09181444920066394	0.08049697222802255	0.1405335996575831	0.1411208642808913	0.35669291338582676	0.40711001748364956	0.06092705281346255	0.1433151460175194	0.05196156267966162	0.06654756587762393	0.2284750120520649	0.2144	0.00423728813559322	0.058465177115622366	0.06679589437223935	0.04581557535838822	0.07016227035527915	0.18024362390559573	0.13007267727362012	0.10300850228907783	0.17481325105553752	0.22641509433962265	0.20264658656774265	0.05623808515145096	0.2084230379161255	0.08433501357115161	0.0	0.18743065462038358	0.0009116957541026309	0.14344053088310363	0.038303986304719984	0.08214097226294494	0.10686340263805053
d__Bacteria;p__Firmicutes;c__Clostridia;o__Lachnospirales;f__Lachnospiraceae;g__Butyrivibrio	0.0	0.0	0.0	0.0	0.0	0.0	0.0	0.0	0.0	0.0018422730815560121	0.0	0.0	0.0	0.0	0.0	0.0	0.0	0.0	0.0	0.0	0.0	0.0	0.0	0.0	0.0	0.0	0.0	0.0	0.0	0.0	0.0	0.0	0.0	0.0	0.0	0.0	0.0	0.0	0.0	0.0	0.0	0.0	0.0	0.0	0.0	0.0	0.0	0.0	0.0
d__Bacteria;p__Firmicutes;c__Clostridia;o__Lachnospirales;f__Lachnospiraceae;g__Dorea	0.14398880409812256	0.0016664352173309262	0.046640062709328016	0.01263988406730537	0.06001959175028461	0.038801158455039016	0.013680754335746758	0.0967741935483871	0.01488833746898263	0.030397505845674203	0.0042396658145769685	0.04113924050632911	0.07499250824093497	0.0	0.0035187984129982997	0.03743231578121321	0.03572988555953525	0.02589267070369597	0.04280211157083749	0.03602778045722003	0.007480314960629921	0.060804247879298064	0.03177822853279243	0.023617335264889454	0.013086210200673475	0.02670835194283162	0.05280411377149285	0.05785263157894737	0.0	0.05584920535378331	0.006641456671645111	0.0030995738086013174	0.0017513760812066623	0.015036162923486867	0.0156354350815164	0.01565565729234794	0.03730919129587528	0.0	0.021538120812801063	0.034208854056343996	0.035442947885344196	0.026172935246219466	0.0	7.925186241876684e-05	0.00026048450117218026	0.07350689127105667	0.02867449254096356	0.03827772239488653	0.04519178563444157
d__Bacteria;p__Firmicutes;c__Clostridia;o__Lachnospirales;f__Lachnospiraceae;g__Frisingicoccus	0.0	0.0	0.0	0.0	0.0	0.0006553950526530215	0.0	0.0	0.0	0.0	0.0	0.0	0.0008615522924782739	0.0	0.0	0.0	0.0	0.0	0.0	0.0	0.0	0.0	0.0	0.0001272660808816561	0.0	0.0	0.0	0.0	0.0	0.0	0.0	0.0	0.0	0.0	0.0	0.0006948986265533028	0.0	0.0	0.0	0.00042363905952128787	0.0	0.0	0.0	0.0	0.0	0.0	0.0	0.0	0.0008623167576889911
d__Bacteria;p__Firmicutes;c__Clostridia;o__Lachnospirales;f__Lachnospiraceae;g__Howardella	0.0	0.0	0.0	0.00016101763143064167	0.0	0.0	0.0019994948644552956	0.0	0.0008507621410847217	0.0004959965988804648	0.0	0.0	0.0	0.00027191153811293394	0.0	0.0	0.0	0.0	0.0	0.0	0.0	0.003496729909991582	0.0	0.0	0.0	0.0022331397945511387	0.0003856660774546039	0.0	0.0	0.0	0.0	0.0024215420379697793	0.0	0.0007613247049866769	0.0	0.0	0.0004059759662227996	0.0	0.001827141354299319	0.0	0.0	0.0	0.0	0.0	0.0	0.0	0.0	0.0	0.0
d__Bacteria;p__Firmicutes;c__Clostridia;o__Lachnospirales;f__Lachnospiraceae;g__Lachnoclostridium	0.0	0.0002777392028884877	0.0	0.0	0.0	0.0	0.0	0.0	0.0	0.0	0.0	0.0	0.0	0.0	0.0	0.0	0.0	0.0	0.0	0.0	0.0009186351706036745	0.0	0.0	0.00011101934715208296	0.0	0.0	0.0	0.0004210526315789474	0.0	0.0	0.0	0.0	0.0	0.0	0.0	8.175277959450622e-05	0.0	0.0	0.0	0.0	0.0	0.0	0.0	0.001981296560469171	0.0	0.0	0.0	0.0	0.0
d__Bacteria;p__Firmicutes;c__Clostridia;o__Lachnospirales;f__Lachnospiraceae;g__Lachnospira	0.00010562171582477357	0.0016664352173309262	0.0	8.050881571532083e-05	0.0002912287204469037	2.657006970214952e-05	0.0	0.0	0.0023395958879829848	0.0	0.0	0.0008327781479013991	0.00014983518130056938	0.0	0.000330625354241451	0.0005493211959507181	0.0	0.00020881186051367718	0.0007133685261806249	0.0	0.0	0.0001295085151848734	0.000150251671549846	0.0	0.0	0.0	0.0	0.0	0.0	0.00019709376287828565	0.0	9.686168151879117e-05	0.0	0.0	0.00011785503830288745	0.0	0.0	0.0	0.00044294335861801674	0.0	3.558528904151024e-05	0.0	0.0	0.0	0.0	0.0	0.0011616532159452189	0.0002492230106139682	6.387531538436971e-05
d__Bacteria;p__Firmicutes;c__Clostridia;o__Lachnospirales;f__Lachnospiraceae;g__Lachnospiraceae_ND3007_group	0.0	0.0	0.0	0.0	0.0002647533822244579	7.971020910644855e-05	0.0	0.0	0.0	7.085665698292355e-05	0.0	0.0	7.491759065028469e-05	0.0	0.0	0.0017264380444165423	0.0012230278675635538	0.00041762372102735435	0.0022827792837779998	0.0006752194463200541	0.0	0.0	0.009991736158064759	0.003533664586182153	0.0	0.00026797677534613664	9.641651936365097e-05	0.0	0.0	0.0	0.0006355460929803934	0.004746222394420767	0.0	0.0	0.0	0.001226291693917593	0.0	0.0	0.0	0.0	0.0	0.0004846839860411012	0.0	0.00047551117451260106	0.0	0.0	0.006389092687698704	0.0	0.0
d__Bacteria;p__Firmicutes;c__Clostridia;o__Lachnospirales;f__Lachnospiraceae;g__Lachnospiraceae_NK3A20_group	0.0	0.0	0.0	0.0007245793414378874	0.0	0.0	0.0	0.0	0.0	0.0	0.0	0.0	0.0	0.0	0.0	0.0	0.0	0.0	0.0	0.0	0.0	0.0	0.0	0.0	0.0	0.0	0.0	0.0	0.0	0.0	0.0	0.0	0.0	0.0	0.0	0.0	0.0	0.0	0.0	0.0	0.0	0.0	0.0	0.0	0.0	0.0	0.0	0.0	0.0
d__Bacteria;p__Firmicutes;c__Clostridia;o__Lachnospirales;f__Lachnospiraceae;g__Lachnospiraceae_UCG-010	0.0	0.0	0.0	0.0	5.295067644489158e-05	0.0	0.0	0.0	0.0	0.0	0.0	0.0	0.0	0.0	0.0	0.0	0.0	0.0	0.0	0.0004822996045143243	0.0	0.0	0.0	0.0	5.475401757603964e-05	0.0	0.0	0.0	0.0	0.0	0.0	0.0006780317706315381	0.0	0.0	0.0003142801021410332	0.0	0.0	0.0	0.0	0.0	3.558528904151024e-05	0.0	0.0	0.0	0.0	0.0	0.0	0.0	0.0
d__Bacteria;p__Firmicutes;c__Clostridia;o__Lachnospirales;f__Lachnospiraceae;g__Moryella	0.0	0.0	0.0	0.00016101763143064167	0.0	0.0	0.0001052365718134366	0.0	0.0	0.0	0.0	0.0	0.0	0.0	0.0	0.00015694891312877657	0.0	0.0	0.0	0.00014468988135429728	0.0	0.0003885255455546202	0.000450755014649538	0.0	0.0	0.0001786511835640911	0.0	0.0	0.0	0.0	0.0	0.00019372336303758234	0.0	0.0	0.0	0.0	0.0	0.0	0.0	0.0	1.779264452075512e-05	0.0	0.0	0.0	0.0	0.0	0.0	0.0	0.0
d__Bacteria;p__Firmicutes;c__Clostridia;o__Lachnospirales;f__Lachnospiraceae;g__Roseburia	0.0	0.0013886960144424386	0.0007482363001496472	0.0005635617100072458	0.0020121257049058802	0.0005314013940429903	0.002273109951170231	0.0	0.0045373980857851826	0.0013462764826755473	0.0	0.002331778814123917	0.00041204674857656576	0.0	0.00014169658038919327	0.0012555913050302126	0.0014851052677557438	0.0024013363959072874	0.0038521900413753746	0.004003086717468892	0.0007874015748031496	0.010878715275529366	0.002704530087897228	0.004716968359486062	0.0	0.00044662795891022776	0.000932026353848626	0.0019368421052631578	0.0	0.004927344071957141	0.0	0.001162340178225494	0.001250982915147616	0.0	0.0017285405617756826	0.006621975147155003	0.000933744722312439	0.0	0.0014395659155085542	0.0005295488244016098	3.558528904151024e-05	0.0	0.0	0.0	0.0	0.00028359140150870625	0.0015896307165566153	0.0005570867296076936	0.001756571173070167
d__Bacteria;p__Firmicutes;c__Clostridia;o__Lachnospirales;f__Lachnospiraceae;g__Sellimonas	0.00013202714478096697	0.0	0.0	0.0	0.0	0.0	0.0	0.0	0.0	0.0	0.0	0.0	0.0	9.063717937097797e-05	0.0	0.0	0.0	0.0	0.0	0.0	0.0005249343832020997	0.0002590170303697468	0.0	0.0	0.0	0.0	0.0	0.0003368421052631579	0.0	0.0	0.0	0.0039713289422704376	0.0	0.0	0.0	0.0	0.0	0.0	0.0	0.0	0.0	0.0	0.0	0.012601046124583928	0.0	0.0	0.0	0.0	0.0
d__Bacteria;p__Firmicutes;c__Clostridia;o__Lachnospirales;f__Lachnospiraceae;g__Tyzzerella	0.00010562171582477357	0.0	0.00117579990023516	0.0	0.0	0.0016827710811361362	0.0002946624010776225	0.0	0.004962779156327543	0.0	0.0	0.0	0.0	0.0	0.0	0.0	0.0	0.0021925245353936105	0.0	0.0	0.0	0.0010360681214789873	0.0	0.012859289746957122	0.0	0.0	6.427767957576732e-05	0.02450526315789474	0.0	0.0	0.0	0.0	0.0	0.0002854967643700038	0.0	0.0	0.0005277687560896395	0.0	0.0	0.0	0.0	0.0	0.0	0.0	0.0	0.0001134365606034825	0.0	0.0	6.387531538436971e-05
d__Bacteria;p__Firmicutes;c__Clostridia;o__Lachnospirales;f__Lachnospiraceae;g__[Bacteroides]_pectinophilus_group	0.0	0.0011109568115539507	0.0	0.0	0.0	0.0	0.0	0.0	0.0	0.0	0.0	0.0008327781479013991	0.0	0.0	0.0	0.0	0.0	0.0	0.0	0.0	0.0	0.0	0.0	0.0	0.0	0.0	0.0	0.0	0.0	0.0	0.0	0.0	0.0	0.0	0.0	0.0	0.0	0.0	0.0	0.0	0.0	0.0	0.0	0.0	0.0	0.0	0.0	0.0	0.0
d__Bacteria;p__Firmicutes;c__Clostridia;o__Lachnospirales;f__Lachnospiraceae;g__[Eubacterium]_eligens_group	0.0	0.0011109568115539507	0.0	0.0006440705257225667	2.647533822244579e-05	0.0	0.0	0.0	0.0009216589861751152	0.0001417133139658471	0.0	0.00016655562958027982	0.00018729397662571172	0.0	0.0	0.0	8.73591333973967e-05	0.0024013363959072874	0.0012127264945070624	0.0	0.0	0.0001295085151848734	0.001202013372398768	0.026338663164592952	0.010129493251567335	0.003841000446627959	0.0	0.0	0.0	0.000143340918456935	6.355460929803934e-05	0.02644323905462999	7.14847380084352e-05	0.0	0.0003928501276762915	0.004823413996075866	0.0	0.0	0.0	0.0	1.779264452075512e-05	0.00019387359441644047	0.0	0.00023775558725630053	0.0	0.00017015484090522376	0.02619833700171191	0.00016126194804433238	0.0
d__Bacteria;p__Firmicutes;c__Clostridia;o__Lachnospirales;f__Lachnospiraceae;g__[Eubacterium]_hallii_group	0.14594280584088087	0.005693653659213998	0.1159409962231882	0.07004266967232912	0.12038336289746102	0.09916835681832271	0.049629567267216707	0.06451612903225806	0.01970932293512939	0.048324240062353856	0.04277074630587942	0.03647568287808128	0.05648786335031465	0.1382216985407414	0.05819006234649537	0.059876010358628266	0.07111033458548091	0.11808310712048445	0.05863889285204737	0.05618790392591878	0.024015748031496063	0.09026743508385676	0.03959131545338442	0.11570652983306481	0.17105155090754784	0.05993747208575257	0.052932669130644386	0.029473684210526315	0.0	0.18320761140277006	0.1264736725030983	0.019372336303758234	0.07051969404532132	0.0475827940616673	0.0939304655274013	0.05538750817527796	0.058176355959727186	0.20754716981132076	0.07878854991417972	0.08737555602626562	0.11961994911303667	0.07212097712291586	0.0	0.06562054208273894	0.0	0.06619023311213204	0.036958914159941306	0.14372837623878496	0.17064290504934368
d__Bacteria;p__Firmicutes;c__Clostridia;o__Lachnospirales;f__Lachnospiraceae;g__[Eubacterium]_ruminantium_group	0.0	0.000972087210109707	0.0	8.050881571532083e-05	0.0	0.0	0.0	0.0	0.001772421127259837	0.0	0.0	0.0009160559626915389	0.0	0.0	0.0	0.0	0.0	0.0011484652328252244	0.0	0.0	0.0	0.0	0.0	0.0	0.0	0.0	0.0	0.0	0.0	0.0	0.0	0.0033901588531576906	0.0	0.0	0.0	0.0	0.0	0.0	0.0	0.0	0.0	0.0	0.0	0.0	0.0	0.0	0.0	0.0	0.0
d__Bacteria;p__Firmicutes;c__Clostridia;o__Lachnospirales;f__Lachnospiraceae;g__[Eubacterium]_ventriosum_group	0.0	0.0013886960144424386	0.0	0.00016101763143064167	5.295067644489158e-05	0.0038172333472088144	0.0014733120053881125	0.0	0.0010634526763559022	0.005030822645787572	0.000748176320219465	0.0016655562958027982	0.001535810608330836	0.0	9.446438692612885e-05	0.0	0.0005241548003843802	0.0005220296512841929	0.0	0.0007716793672229189	0.0	0.0005827883183319304	0.000150251671549846	0.00207687412843043	0.001834259588797328	0.0025011165698972755	6.427767957576732e-05	0.0	0.0	0.0	0.0002542184371921574	0.0003874467260751647	0.0	0.0	0.0009428403064230996	0.0009810333551340746	0.0	0.0	0.0	0.0005295488244016098	0.0	0.0010663047692904227	0.0	0.0	0.0	0.0	0.006908779652726828	0.0005424265525127543	0.0
d__Bacteria;p__Firmicutes;c__Clostridia;o__Lachnospirales;f__Lachnospiraceae;g__[Ruminococcus]_gnavus_group	0.004832193498983391	0.0	0.0	0.0	0.0	0.0	0.0	0.0	0.0	0.0	0.0	0.0	0.001535810608330836	0.0	0.0	0.0	0.0	0.0	0.0	0.004196006559274622	0.007480314960629921	0.010101664184420125	0.0	0.0	0.0	0.0	0.0	0.0	0.0	0.0	0.0	0.0	0.0	0.0	0.0005107051659791789	0.000776651406147809	0.0	0.0	0.0	0.0006354585892819318	0.0	0.0	0.0	0.0	0.0	0.0	0.0	0.0	0.0
d__Bacteria;p__Firmicutes;c__Clostridia;o__Lachnospirales;f__Lachnospiraceae;g__[Ruminococcus]_torques_group	0.03422143592722664	0.0011109568115539507	0.010439677902087935	0.0016906851300217374	0.0	0.022451708898316342	0.008439973059437616	0.0	0.005388160226869904	0.011478778431233615	0.0005611322401645988	0.007911392405063292	0.0	0.011420284600743225	0.002314377479690157	0.0003923722828219415	0.0023586966017297107	0.006368761745667154	0.057426166357540304	0.059322851355261885	0.0	0.004986077834617626	0.0038314176245210726	0.011521642003222268	0.006241958003668519	0.006788744975435463	0.01905833199421501	0.032926315789473685	0.0	0.03465266703696404	0.0	0.0025184037194885705	0.016012581313889485	0.009802055576703463	0.0058534669023767435	0.0	0.01948684637869438	0.0	0.004927744864625436	0.0016945562380851515	1.779264452075512e-05	0.006203955021326095	0.0	0.0	0.0	0.007883840961942034	0.0027818537539740767	0.00549756641060224	0.0015968828846092428
d__Bacteria;p__Firmicutes;c__Clostridia;o__Lachnospirales;f__Lachnospiraceae;g__uncultured	0.0	0.0	0.0	0.0	0.0	0.0	0.0	0.0	0.0	0.0	0.0	0.0	0.0	0.0	0.0	0.0	0.0	0.0	0.0	0.0	0.0	0.0	0.0	0.0	0.0	0.0	0.0	0.0	0.0	0.0	0.0	0.0	0.0	0.0	0.0	0.0012671680837148464	0.0	0.0	0.0	0.0	0.0	0.0	0.0	0.0	0.0	0.0	0.0	0.0	0.0
d__Bacteria;p__Firmicutes;c__Clostridia;o__Monoglobales;f__Monoglobaceae;g__Monoglobus	0.011724010456549867	0.013470351340091655	0.00217344830043469	0.0005635617100072458	0.012469884302771968	0.0013285034851074759	0.0010734130324970533	0.0	0.02382133995037221	0.0005668532558633884	0.0	0.012658227848101266	0.009439616421935871	0.0	0.011902512752692235	0.0007062701090794946	0.004892111470254215	0.005533514303612445	0.0011413896418889999	0.0011575190508343782	0.0	0.003496729909991582	0.0030801592667718427	0.0005930057811294188	0.002409176773345744	0.009915140687807057	0.0008677486742728588	0.007494736842105263	0.0	0.0001612585332640519	0.03203152308621183	0.007652072839984502	0.0003931660590463936	0.0	0.004203496366136319	0.003147482014388489	0.0033696005196492368	0.0	0.0004983112784452688	0.0021181952976064393	0.0030247495685283704	0.0018417991469561845	0.0	0.004041844983357109	0.0	0.00045374624241393	0.004004646612863781	0.001671260188823081	0.00012775063076873942
d__Bacteria;p__Firmicutes;c__Clostridia;o__Oscillospirales;__;__	0.0	0.006943480072212193	0.0	0.00032203526286128333	0.0	0.0	4.209462872537464e-05	0.0	0.0	0.0	0.0	0.022485009993337773	0.0	0.0	0.0	0.0	0.0	0.0	0.0	0.0	0.0	0.0	0.0	3.2493467459146236e-05	0.0	0.0	0.0	0.0	0.0	0.0	0.0	0.0002905850445563735	0.0	0.0	0.0002357100766057749	0.0	0.0	0.0	0.0	0.00021181952976064393	0.0	0.0	0.0	0.0	0.0	0.0	0.0	2.9320354189878612e-05	0.0
d__Bacteria;p__Firmicutes;c__Clostridia;o__Oscillospirales;f__Butyricicoccaceae;__	0.0	0.0013886960144424386	0.0	0.0	0.0	0.0	0.0	0.0	0.0026231832683445587	0.0	0.0	0.00857761492338441	0.0	0.0	0.00011808048365766106	0.0	0.0	0.0	0.0	0.0	0.0	0.0	0.0	0.0	0.002436553782133764	0.0	0.0	0.0	0.0	5.375284442135063e-05	0.0	0.0	0.0	0.0015226494099733537	0.0	0.0	0.0	0.0	0.0	0.0	0.0	0.0	0.0	0.0	0.0	0.0	0.0	0.0	0.0
d__Bacteria;p__Firmicutes;c__Clostridia;o__Oscillospirales;f__Butyricicoccaceae;g__Butyricicoccus	0.0053603020781072585	0.0002777392028884877	0.0039549633007909925	0.0007245793414378874	0.0029652378809139285	0.0038792301765138296	0.0010313184037716787	0.0	0.0064516129032258064	0.0	0.0	0.0008327781479013991	0.001311057836379982	0.003534849995468141	0.0001653126771207255	0.000784744565643883	0.0026207740019219008	0.005115890582585091	0.0012127264945070624	0.002122118259863027	0.026509186351706036	0.0005827883183319304	0.006986702727067838	0.0044434816750382475	0.004352944397295152	0.006520768200089326	0.009641651936365098	0.1128421052631579	0.0	0.0	0.004417045346213734	0.006102285935683844	0.0	0.0	0.0020821056766843447	0.005150425114453892	0.0013397206885352388	0.0	0.0009412546370632856	0.0003177292946409659	0.00032026760137359215	0.0015509887553315238	0.0	0.0003962593120938342	0.0	0.0001134365606034825	0.003912937148447053	0.0012314548759749019	0.0011178180192264698
d__Bacteria;p__Firmicutes;c__Clostridia;o__Oscillospirales;f__Butyricicoccaceae;g__UCG-008	0.0	0.0	0.0	0.0	0.0	0.0	0.0	0.0	0.0	0.0	0.0	0.0	0.0	0.0	0.0	0.0	0.0	0.0	0.0	0.0	0.0	0.0	0.0	0.0	0.0	0.00044662795891022776	0.0	0.0	0.0	0.0	0.0	0.0	0.0	0.0	0.0	0.0	0.0	0.0	0.0	0.0	0.0	0.0	0.0	0.0	0.0	0.0	0.0	0.0	0.0
d__Bacteria;p__Firmicutes;c__Clostridia;o__Oscillospirales;f__Butyricicoccaceae;g__UCG-009	0.0	0.0	0.0	0.0	0.0	0.0	0.0	0.0	0.0	0.0	0.0	0.0	0.0	0.0	0.0	0.0	0.0	0.0	0.0	0.0	0.0	0.0	0.0	0.0	0.0	0.0	0.0	0.0	0.0	0.0	0.0	0.0	0.0	0.0	0.0	0.0	0.0	0.0	0.0	0.0	0.0	0.0	0.0	0.0	0.0	0.0	0.0	0.0	0.0
d__Bacteria;p__Firmicutes;c__Clostridia;o__Oscillospirales;f__Butyricicoccaceae;g__uncultured	0.0	0.000972087210109707	0.0	0.0011271234200144916	0.0	0.0	0.0	0.0	0.013753987947536335	0.0001417133139658471	0.0	0.005662891405729514	0.0	0.0	7.084829019459663e-05	0.0	0.0	0.0	0.0	0.0	0.0	0.0	0.0	0.0	0.004544583458811291	0.0	0.0	0.0	0.0	7.16704592284675e-05	0.0	0.0	0.0	0.0048534449942900645	0.0	0.0	0.0	0.0	0.0	0.0	0.0	0.0	0.0	0.0	0.0	0.0	0.0	0.0	0.0
d__Bacteria;p__Firmicutes;c__Clostridia;o__Oscillospirales;f__Ethanoligenenaceae;g__Acetanaerobacterium	0.0	0.0	0.0	0.0	0.0	0.0	0.0	0.0	0.0	0.0	0.0	0.0	0.0	0.0	0.0	0.0	0.0	0.0	0.0	0.0	0.0	0.0	0.0	0.0001272660808816561	0.0	0.0	0.0	0.0	0.0	0.0	0.0	0.0	0.0	0.0	0.0	0.0	0.0	0.0	0.0	0.0	0.0	0.0	0.0	0.0	0.0	0.0	0.0	0.0	0.0
d__Bacteria;p__Firmicutes;c__Clostridia;o__Oscillospirales;f__Oscillospiraceae;__	0.0	0.0012498264129981948	0.0003563030000712606	0.001449158682875775	0.0025945831457996876	0.0037198097583009326	0.00353594881293147	0.0	0.007160581354129741	0.0	0.002369225014028306	0.004663557628247834	0.00037458795325142344	0.00018127435874195594	0.0	0.0027466059797535904	0.005066829737049009	0.0022969304656504487	0.0032814952204308747	0.015626507186264106	0.00013123359580052493	0.0	0.010893246187363835	0.0027375746334330703	0.011881621814000601	0.002858418937025458	0.00041780491724248756	0.0004210526315789474	0.0	0.0003225170665281038	0.0	0.005714839209608679	0.0	0.00019033117624666921	0.0006678452170496955	0.007194244604316547	0.004506333225073076	0.0	0.001218094236199546	0.00021181952976064393	0.0029002010568830844	0.0023264831329972858	0.0	0.001030274211443969	0.0	0.0023254494923713913	0.001069943751528491	0.010701929279305694	0.005429401807671426
d__Bacteria;p__Firmicutes;c__Clostridia;o__Oscillospirales;f__Oscillospiraceae;g__Colidextribacter	0.0	0.00041660880433273156	0.0012470605002494121	0.00024152644714596247	0.0	0.0001505637283121806	0.0022310153224448562	0.0	0.002197802197802198	0.0	0.0	0.0015822784810126582	0.0	0.0	0.0003070092575099188	0.003138978262575532	0.0012230278675635538	0.0	0.0	0.0013986688530915404	0.0	0.0001942627727773101	0.001352265043948614	0.0	0.00046540914939633695	0.004287628405538186	0.0001606941989394183	0.0	0.0	0.0	0.0	0.0	0.0	0.0	0.0007464152425849538	0.0	0.000974342318934719	0.0	0.00022147167930900837	0.00021181952976064393	0.0006405352027471843	0.0014540519581233036	0.0	0.0	0.0	0.0	0.0019564685742235266	0.003210578783791708	0.0013413816230717639
d__Bacteria;p__Firmicutes;c__Clostridia;o__Oscillospirales;f__Oscillospiraceae;g__Flavonifractor	0.0	0.0	0.0	0.0	0.0	9.742358890788157e-05	8.418925745074928e-05	0.0	0.0	0.0	0.0	0.0	0.0	0.0	0.0	0.0	0.0	0.0	0.0	0.00014468988135429728	0.005380577427821522	0.0002590170303697468	0.0	0.0013186932210503513	0.0	0.0	0.0	0.0003368421052631579	0.0	0.0	0.0	0.0	0.0	0.0	0.0001571400510705166	0.001553302812295618	0.0	0.0	0.0	0.0	0.0	0.0	0.0	0.00023775558725630053	0.0	0.00017015484090522376	0.0	0.0	0.0009581297307655457
d__Bacteria;p__Firmicutes;c__Clostridia;o__Oscillospirales;f__Oscillospiraceae;g__Intestinimonas	0.0	0.0	0.0	0.0	0.0	0.0	0.0	0.0	0.0	0.0	0.0	0.0	0.0	0.0	0.0	0.0	0.0	0.0	0.0	0.0	0.0	0.0	0.0	7.581809073800789e-05	0.0	0.0	0.0	0.0	0.0	0.0	0.0	0.0	0.0	0.0	0.0	0.0	0.0	0.0	0.0	0.0	0.0	0.0	0.0	0.0	0.0	0.0	0.0	0.0	0.0
d__Bacteria;p__Firmicutes;c__Clostridia;o__Oscillospirales;f__Oscillospiraceae;g__NK4A214_group	0.0	0.002777392028884877	0.0001781515000356303	0.0	0.0	0.00021256055761719616	0.0005472301734298703	0.0	0.00489188231123715	0.0019839863955218593	0.0003117401334247771	0.0008327781479013991	0.00022475277195085406	0.0	4.723219346306443e-05	0.0025896570666248137	0.0012230278675635538	0.00020881186051367718	0.0022114424311599373	0.003279637310697405	0.0	0.0034319756523991454	0.003230410938321689	0.0	0.00010950803515207928	0.0027690933452434122	0.0	0.0	0.0	0.0	0.0	0.011429678419217357	0.0	0.0	0.0027499508937340405	0.0	0.0	0.0	0.0	0.00042363905952128787	0.0	0.0023264831329972858	0.0	0.0	0.0	0.00039702796211218874	0.005166299828809	0.0008063097402216619	0.0009581297307655457
d__Bacteria;p__Firmicutes;c__Clostridia;o__Oscillospirales;f__Oscillospiraceae;g__Oscillibacter	0.0	0.0	0.0	0.0	0.0	2.657006970214952e-05	0.00025256777235224784	0.0	0.0	0.0	0.0	0.0	0.0	0.0	0.0	0.0	0.0	0.00031321779077051577	0.00014267370523612499	0.0005787595254171891	0.002099737532808399	0.0	0.0	0.00010560376924222526	2.737700878801982e-05	0.0	0.0	0.0019368421052631578	0.0	0.0	0.0	0.0012592018597442853	0.0	0.0	0.0005499901787468081	0.0027387181164159583	8.119519324455992e-05	0.0	0.0	0.00021181952976064393	3.558528904151024e-05	0.0	0.0	0.0005547630369313679	0.0	0.0	0.00012227928588897041	7.330088547469653e-05	0.004215770815368401
d__Bacteria;p__Firmicutes;c__Clostridia;o__Oscillospirales;f__Oscillospiraceae;g__UCG-002	0.0	0.005554784057769754	0.00014252120002850423	0.0038644231543353996	5.295067644489158e-05	0.00039855104553224277	0.001052365718134366	0.0	0.03140730237504431	0.0007085665698292354	0.0003740881601097325	0.0018321119253830779	0.0	0.0	0.0	0.0012555913050302126	0.0009609504673713636	0.00020881186051367718	0.0	0.0023150381016687565	0.0	0.0031729586220293985	0.018180452257531364	0.0	0.029512415473485366	0.0012505582849486377	0.0	0.002863157894736842	0.0	8.958807403558438e-05	0.0	0.01898488957768307	0.0	0.0	0.007110587310940876	0.004659908436886854	0.0	0.0	0.0	0.00042363905952128787	0.000889632226037756	0.0010663047692904227	0.0	0.011174512601046125	0.0	0.0	0.004218635363169479	0.0004398053128481792	0.0
d__Bacteria;p__Firmicutes;c__Clostridia;o__Oscillospirales;f__Oscillospiraceae;g__UCG-003	0.0	0.0013886960144424386	0.0	0.0	0.0	0.0	6.314194308806196e-05	0.0	0.00042538107054236086	0.0	0.0	0.00041638907395069954	0.0	0.0	0.0	0.0	0.0	0.0	0.0	0.0	0.0	0.0001942627727773101	0.0	2.4370100594359674e-05	0.0	0.0	0.0	0.0	0.0	0.0	0.0	0.0003874467260751647	0.0	0.0	3.928501276762915e-05	0.0	0.0	0.0	0.0	0.0	1.779264452075512e-05	0.0	0.0	0.0	0.0	0.0	3.0569821472242604e-05	7.330088547469653e-05	0.0
d__Bacteria;p__Firmicutes;c__Clostridia;o__Oscillospirales;f__Oscillospiraceae;g__UCG-005	0.0	0.002777392028884877	0.00010689090002137819	0.0006440705257225667	0.0	0.0008768123001709341	0.0007366560026940563	0.0	0.003403048564338887	0.0005668532558633884	0.0009352204002743313	0.002498334443704197	0.004345220257716512	0.0	0.0	0.0022757592403672604	0.000873591333973967	0.0	0.0	0.0013504388926401081	0.0	0.001100822379071424	0.008038464427916761	8.123366864786559e-06	0.0029293399403181207	0.0029477445288075034	9.641651936365097e-05	0.0	0.0	0.0	0.0	0.0028089887640449437	0.0	0.0	0.0019249656256138284	0.0018394375408763899	0.0007713543358233193	0.0	0.0	0.0013768269434441855	0.0007828763589132253	0.0013571151609150834	0.0	0.0	0.0	0.000226873121206965	0.0019564685742235266	0.0010115522195508122	0.013126377311487976
d__Bacteria;p__Firmicutes;c__Clostridia;o__Oscillospirales;f__Oscillospiraceae;g__uncultured	0.0	0.0	0.0015321029003064206	0.0	0.0	0.0	0.001241791547398552	0.0	0.0	0.0	0.0	0.0	0.0	0.0	0.0	0.0	8.73591333973967e-05	0.0	0.0	0.0	0.0	0.0	0.0	4.332462327886165e-05	0.0	0.0	0.0	0.0026105263157894737	0.0	0.0	0.0	0.00048430840759395585	0.0	0.0	0.003339226085248478	0.0	0.0	0.0	0.0	0.007307773776742216	0.0	0.004362155874369911	0.0	0.0034078300840069743	0.0	0.0	0.002690144289557349	0.0	0.0
d__Bacteria;p__Firmicutes;c__Clostridia;o__Oscillospirales;f__Ruminococcaceae;__	5.2810857912386786e-05	0.01333148173864741	0.00912135680182427	0.02447467997745753	0.0	0.08712325855334827	6.314194308806196e-05	0.0	0.0064516129032258064	0.0039679727910437185	0.008105243469044204	0.030146568954030645	0.026146239136949356	0.0	4.723219346306443e-05	0.03743231578121321	0.028391718354153928	0.03508039256629777	0.06741332572406905	0.0015433587344458378	0.0	0.0007770510911092404	0.010066861993839682	3.520125641407509e-05	0.05634188408574479	0.015542652970075926	0.0	0.003031578947368421	0.0	0.0	0.0	0.01898488957768307	0.04435627993423404	0.010468214693566806	0.06014535454724023	0.0015941792020928711	8.119519324455992e-05	0.0	0.018160677703338686	0.00042363905952128787	0.00021351173424906145	0.0002908103916246607	0.0	0.16856871136471707	0.0	0.0012478021666383074	0.0002139887503056982	0.0002345628335190289	0.030244961834499057
d__Bacteria;p__Firmicutes;c__Clostridia;o__Oscillospirales;f__Ruminococcaceae;g__Anaerofilum	0.0	0.0	0.0	0.0	0.0	0.0	0.0	0.0	0.0	0.0	0.0	0.0	0.0	0.0	0.0	0.0	0.0	0.0	0.0	0.0	0.0	0.0	0.0	0.0	0.00010950803515207928	0.0	0.0	0.0	0.0	0.0	0.0	0.00019372336303758234	0.0	0.0	0.0	0.0	0.0	0.0	0.0	0.0	0.0	0.0	0.0	0.0	0.0	0.0	0.0	0.0	6.387531538436971e-05
d__Bacteria;p__Firmicutes;c__Clostridia;o__Oscillospirales;f__Ruminococcaceae;g__Anaerotruncus	0.0	0.0	0.0	0.0	0.0	3.542675960286602e-05	0.0	0.0	0.0	0.0	0.0	0.0	0.0	0.0	0.0	0.0	0.0	0.0	0.0	0.00014468988135429728	0.0	0.0	0.0	0.0	0.0	0.0	0.0	0.0	0.0	0.0	0.0	0.0	0.0	0.0	0.0001571400510705166	0.0	0.0	0.0	0.0	0.0	0.0	0.0	0.0	0.0001585037248375337	0.0	0.0	0.0	0.0	0.0002874389192296637
d__Bacteria;p__Firmicutes;c__Clostridia;o__Oscillospirales;f__Ruminococcaceae;g__CAG-352	0.0	0.0	0.0	0.0	0.0	0.0012753633457031769	0.0	0.0	0.053739808578518254	0.012683341599943315	0.0	0.0	0.0	0.0010876461524517358	0.0004959380313621764	0.0	0.04586354503363327	0.0	0.0	0.02541718915790489	0.0	0.0	0.0	0.0	0.0	0.0008932559178204555	0.00012855535915153464	0.0	0.0	0.014710361756642957	0.0	0.0	0.0	0.0	0.0	0.0	0.0	0.0	0.0	0.0	0.000747291069871715	0.0	0.0	0.0	0.0	0.00017015484090522376	0.0	0.0	0.0
d__Bacteria;p__Firmicutes;c__Clostridia;o__Oscillospirales;f__Ruminococcaceae;g__Candidatus_Soleaferrea	0.0	0.0	0.0	0.0	0.0	4.428344950358253e-05	6.314194308806196e-05	0.0	0.0	0.0	0.0	0.0	0.0	0.0	0.0	0.0	0.0	0.0	0.0	9.645992090286486e-05	0.0	0.0002590170303697468	0.0	5.957135700843476e-05	0.00021901607030415856	0.0	0.0	0.0	0.0	0.0	0.0	0.0	0.0	0.0	0.0	0.00028613472858077173	0.0	0.0	0.0	0.0	7.117057808302048e-05	0.0	0.0	0.0	0.0	0.0	0.0	0.00013194159385445376	6.387531538436971e-05
d__Bacteria;p__Firmicutes;c__Clostridia;o__Oscillospirales;f__Ruminococcaceae;g__DTU089	0.0	0.0	0.0	0.0	0.0	0.0	0.00016837851490149856	0.0	0.00014179369018078695	0.0	0.0	0.0	0.0	0.0	0.0	0.0	0.0	0.0	0.0	0.0	0.00026246719160104987	0.0002590170303697468	0.000225377507324769	0.0	0.0	0.0	0.0	0.0	0.0	0.0	0.0	0.0	0.0	0.0	0.0001571400510705166	0.00016350555918901244	0.0	0.0	0.0	0.0005295488244016098	0.0	0.0	0.0	0.0005547630369313679	0.0	0.0	6.113964294448521e-05	0.0002199026564240896	0.0007345661269202516
d__Bacteria;p__Firmicutes;c__Clostridia;o__Oscillospirales;f__Ruminococcaceae;g__Faecalibacterium	5.2810857912386786e-05	0.07554506318566866	0.003064205800612841	0.004589002495773287	0.0027004844986894708	0.004322064671549655	0.04104226300724027	0.06451612903225806	0.023112371499468275	0.0013462764826755473	0.001309308560384064	0.006828780812791473	0.0026595744680851063	0.0	0.0009210277725297562	0.006277956525151064	0.0317987245566524	0.024953017331384424	0.022257098016835498	0.02247516157036751	0.0	0.010619698245159619	0.0074374577417173765	0.024039750341858356	0.016289320228871793	0.02045556051808843	0.008934597461031656	0.06930526315789473	0.0	0.0009854688143914282	0.00019066382789411802	0.0208252615265401	0.0008220744870970048	0.0008564902931100114	0.018817521115694364	0.03924133420536298	0.05322344917180903	0.0	0.00044294335861801674	0.002435924592247405	0.003558528904151024	0.006203955021326095	0.0	0.01925820256776034	0.0	0.006295729113493279	0.06722303741746148	0.005189702691608514	0.0034492670307559644
d__Bacteria;p__Firmicutes;c__Clostridia;o__Oscillospirales;f__Ruminococcaceae;g__Fournierella	0.0	0.0	0.0	0.0	0.0	0.0	0.0	0.0	0.0	0.0	0.0	0.0002498334443704197	7.491759065028469e-05	0.0	0.0	0.0	0.0	0.0	0.0	0.0	0.0	0.0	0.0	0.0	8.213102636405946e-05	0.0	0.0	0.0	0.0	0.0	0.0	0.0002905850445563735	0.0	0.0	0.0	0.0	0.0	0.0	0.0	0.0	0.0	0.0	0.0	0.0	0.0	0.0	6.113964294448521e-05	8.796106256963584e-05	6.387531538436971e-05
[truncated: 111 more columns]

## Sheet: species
#OTU ID	52-S8	211-S56	82-S4	46-S42	62-S16	77-S46	42-S22	166-S68	216-S66	134-S9	152-S27	196-S55	49-S18	92-S32	23-S51	94-S12	96-S34	214-S62	128-S69	78-S20	197-S57	54-S26	117-S11	93-S47	43-S32	114-S33	58-S36	217-S68	169-S16	14-S23	17-S13	194-S51	125-S66	45-S2	81-S6	83-S28	28-S35	175-S52	48-S10	112-S33	15-S27	126-S8	170-S4	33-S40	208-S50	24-S11	53-S26	76-S48	139-S63
Unassigned;__;__;__;__;__;__	0	0	0	0	0	0	0	0	0	0	0	0	0	0	0	0	0	0	0	0	0	0	0	0.00324935	0	0	0	0	0	0	0	0	0	0	0	0	0	0	0	0	0	0	0	0	0	0	0	0	0
d__Archaea;p__Euryarchaeota;c__Methanobacteria;o__Methanobacteriales;f__Methanobacteriaceae;g__Methanobrevibacter;__	0	0	0.0142521	0.104661	0	0	0.372537	0	0.0354484	0	0.0436436	0.0666223	0.029967	0	0	1.2399	0.0786232	0	0	0.00964599	0	0	0.863947	0	0.177951	0.31264	0	0	0	0	0	0.319644	0	0	0.0746415	0	0	0	0	0	0	0	0	0	0	0	0	0.118747	0
d__Archaea;p__Euryarchaeota;c__Methanobacteria;o__Methanobacteriales;f__Methanobacteriaceae;g__Methanosphaera;__	0	0	0.0285042	0	0	0	0	0	0	0	0	0	0	0	0	0.494389	0.0262077	0	0	0	0	0	0.676133	0	0.210803	0	0	0	0	0	0	0.164665	0	0	0.0353565	0	0	0	0	0	0	0	0	0	0	0	0	0	0
d__Bacteria;p__Actinobacteriota;c__Actinobacteria;__;__;__;__	0	0	0	0	0	0	0	0	0	0	0	0	0	0	0	0	0	0	0	0	0	0	0	0	0	0	0	0	0	0	0	0	0	0	0	0	0	0	0	0	0	0	0	0	0	0	0	0	0
d__Bacteria;p__Actinobacteriota;c__Actinobacteria;o__Actinomycetales;f__Actinomycetaceae;g__Actinomyces;__	0.0950595	0	0.0712606	0.201272	0.0185327	0.00265701	0.00420946	0	0	0	0.0685828	0	0.0112376	0.0725097	0.255054	0	0	0	0.0713369	0.024115	0	0	0	0.00622791	0.0054754	0	0.0482083	0	0	0.356561	0.0285996	0	0.0142969	0.104682	0	0.00817528	0.0284183	0	0	0	0	0.0193874	0	0.0317007	0	0	0	0.0102621	0.0159688
d__Bacteria;p__Actinobacteriota;c__Actinobacteria;o__Actinomycetales;f__Actinomycetaceae;g__Actinomyces;s__Actinomyces_massiliensis	0	0	0	0	0	0	0	0	0	0	0	0	0	0	0	0	0	0	0	0	0	0	0	0	0	0	0	0	0	0.00537528	0	0	0	0	0	0	0	0	0	0	0	0	0	0	0	0	0	0	0
d__Bacteria;p__Actinobacteriota;c__Actinobacteria;o__Actinomycetales;f__Actinomycetaceae;g__Actinomyces;s__Actinomyces_naeslundii	0	0	0	0	0	0	0	0	0	0	0	0	0	0	0	0	0	0	0	0	0	0	0	0.00135389	0	0	0	0	0	0	0	0	0	0	0	0	0	0	0	0	0	0	0	0	0	0	0	0	0
d__Bacteria;p__Actinobacteriota;c__Actinobacteria;o__Actinomycetales;f__Actinomycetaceae;g__Actinomyces;s__Schaalia_odontolytica	0.0660136	0	0.0249412	0.104661	0	0.00265701	0	0	0	0.0141713	0	0	0.00749176	0	0	0	0.0349437	0	0	0	0	0	0	0.00676947	0	0	0.0128555	0	0	0	0	0	0	0.0285497	0	0	0	0	0	0	0.00533779	0	0	0	0.0260485	0	0	0.00293204	0
d__Bacteria;p__Actinobacteriota;c__Actinobacteria;o__Actinomycetales;f__Actinomycetaceae;g__F0332;s__uncultured_bacterium	0	0	0	0	0	0	0.00420946	0	0	0	0	0	0	0	0	0	0	0	0	0	0	0	0	0.000812337	0	0	0	0	0	0	0	0	0	0	0	0	0	0	0	0	0	0	0	0	0	0	0	0	0
d__Bacteria;p__Actinobacteriota;c__Actinobacteria;o__Actinomycetales;f__Actinomycetaceae;g__Mobiluncus;__	0	0	0	0	0	0	0.00420946	0	0	0	0	0	0	0	0	0	0	0	0	0	0	0	0	0	0	0	0	0	0	0	0	0	0	0	0	0	0	0	0	0	0	0	0	0	0	0	0	0	0.0191626
d__Bacteria;p__Actinobacteriota;c__Actinobacteria;o__Bifidobacteriales;f__Bifidobacteriaceae;g__Alloscardovia;s__Alloscardovia_omnicolens	0	0	0	0	0	0	0	0	0	0	0	0	0	0	0.29284	0	0	0	0	0	0	0	0	0	0	0	0	0	0	0	0	0	0	0	0	0.0327011	0	0	0	0	0	0	0	0	0	0	0	0	0
d__Bacteria;p__Actinobacteriota;c__Actinobacteria;o__Bifidobacteriales;f__Bifidobacteriaceae;g__Bifidobacterium;__	2.0517	0.541591	16.226	0.418646	11.808	28.3857	5.03241	6.45161	0.999646	1.33211	14.5894	1.30746	0.202277	5.71014	4.88853	14.0705	9.93273	18.2293	9.54487	0.327964	3.00525	0	0.112689	10.3827	2.76782	1.13444	19.219	0.0168421	0.49435	0.0358352	27.9736	0.0871755	7.02338	14.5128	7.44844	2.95128	16.5841	13.2075	14.8441	25.1748	12.8819	13.891	0	0.586464	3.52956	18.0761	6.56028	7.88864	7.61713
d__Bacteria;p__Actinobacteriota;c__Actinobacteria;o__Bifidobacteriales;f__Bifidobacteriaceae;g__Bifidobacterium;s__Bifidobacterium_bifidum	0	0.0277739	0.0106891	0	0	0.00354268	2.73615	0	0	0	0.423967	0.0166556	0	0.788543	0	0	0.139775	0.459386	0	0	0	0	0.0225378	1.98291	0.36959	0	0.00964165	0	0	0	0	0	0	0	0.318209	0	0.0568366	0	0	0.667232	0	1.30865	0	0.0237756	0	0	0.883468	0.448601	0
d__Bacteria;p__Actinobacteriota;c__Actinobacteria;o__Bifidobacteriales;f__Bifidobacteriaceae;g__Bifidobacterium;s__Bifidobacterium_breve	0	0	0	0	0	0	0	0	0	0	0	0	0	0	0	0	0	0	0	0	0	0	0	0	0	0	0	0.235789	0	0	0.0762655	0	0	0	0	0	0	0	0	0	0	0	0	0	0.0651211	0	0	0	0.0351314
d__Bacteria;p__Actinobacteriota;c__Actinobacteria;o__Bifidobacteriales;f__Bifidobacteriaceae;g__Bifidobacterium;s__Bifidobacterium_longum	0	0	0	0	0	0	0	0	0	0	0	0	0	0	0	0	0	0	0	0	0	0	0.0225378	0	0	0	0	0	0	0	3.0824	0	0.0965044	0	0	0	0	0	0	0	0	0	0	0	0	0	0.446319	0.269747	0
d__Bacteria;p__Actinobacteriota;c__Actinobacteria;o__Bifidobacteriales;f__Bifidobacteriaceae;g__Bifidobacterium;s__Bifidobacterium_pullorum	0	0	0	0	0	0	0	0	0	0	0	0	0	0	0	0	0	0	0	0	0.0393701	0	0	0	0	0	0	0	0	0	0	0	0	0	0	0	0	0	0	0	0	0	0	0	0	0	0	0	0
d__Bacteria;p__Actinobacteriota;c__Actinobacteria;o__Bifidobacteriales;f__Bifidobacteriaceae;g__Gardnerella;__	0	0	0	0	0	0	0	0	0	0	0	0	0	0	0	0	0	0	0	0	0	0	0	0	0	0	0	0	0	0	0	0	0	0	0	0	0	0	0	0	0	0	0	0	0	0	0	0	0
d__Bacteria;p__Actinobacteriota;c__Actinobacteria;o__Corynebacteriales;f__Corynebacteriaceae;g__Corynebacterium;s__Corynebacterium_durum	0.0448892	0	0	0	0.0079426	0.00265701	0	0	0	0	0	0	0	0.0181274	0	0	0	0	0	0	0	0.00647543	0	0.000541558	0	0	0.0128555	0	0	0	0	0	0	0	0	0	0	0	0.0110736	0	0	0	0	0	0	0	0	0.00293204	0
d__Bacteria;p__Actinobacteriota;c__Actinobacteria;o__Micrococcales;__;__;__	0	0	0	0	0	0	0	0	0	0	0	0	0	0	0	0	0	0	0	0	0	0	0	0	0	0	0	0	0	0	0	0	0	0	0	0	0	0	0	0	0	0	0	0	0	0	0	0	0
d__Bacteria;p__Actinobacteriota;c__Actinobacteria;o__Micrococcales;f__Micrococcaceae;g__Rothia;__	0.00528109	0	0.0142521	0.0161018	0.0079426	0.00177134	0.00420946	0	0	0	0	0	0	0	0.0448706	0	0	0	0	0	0	0	0	0.00568636	0	0	0	0	0	0.0465858	0	0	0	0	0	0	0	0	0	0	0	0	0	0	0	0	0	0	0
d__Bacteria;p__Actinobacteriota;c__Actinobacteria;o__Propionibacteriales;f__Propionibacteriaceae;g__Propionibacterium;s__Propionibacterium_freudenreichii	0	0	0	0	0	0	0	0	0	0	0	0	0	0	0	0	0	0	0	0	0	0	0	0	0	0	0	0	0	0	0	0	0	0	0	0	0	0	0	0	0	0	0	0	0	0	0	0	0
d__Bacteria;p__Actinobacteriota;c__Coriobacteriia;o__Coriobacteriales;__;__;__	0	0	0	0.128814	0	0	0	0	0	0	0.0062348	0.0166556	0	0	0	0	0	0	0.13554	0	0	0	0	0	0.14236	0	0	0	0	0	0	0	0	0.0475828	0	0	0	0	0	0	0.00711706	0	0	0	0	0	0	0	0
d__Bacteria;p__Actinobacteriota;c__Coriobacteriia;o__Coriobacteriales;f__Atopobiaceae;__;__	0	0	0	0	0	0.638567	0	0	0	0	0	0	0	0	0	0	0	0	0	0.019292	0	0	0	0	0	0	0	0	0	0	0	0	0	0	0	0	0	0	0.0110736	0	0	0.135712	0	0	0	0	0.0703106	0.085029	0.0383252
d__Bacteria;p__Actinobacteriota;c__Coriobacteriia;o__Coriobacteriales;f__Atopobiaceae;g__Atopobium;__	0	0	0	0.0161018	0	0.00354268	0	0	0	0.021257	0	0	0	0	0.011808	0	0	0	0	0	0.0262467	0	0	0.000812337	0	0	0.00642777	0	0	0	0	0	0.00714847	0	0	0	0.016239	0	0	0	0.00355853	0	0	0	0.195363	0.0113437	0	0.00293204	0.00319377
d__Bacteria;p__Actinobacteriota;c__Coriobacteriia;o__Coriobacteriales;f__Atopobiaceae;g__Coriobacteriaceae_UCG-003;__	0	0	0	0	0	0	0	0	0	0	0	0	0	0	0	0	0	0	0	0	0	0	0	0	0	0	0	0	0	0	0	0	0	0	0	0	0	0	0	0	0	0	0	0	0	0	0	0	0
d__Bacteria;p__Actinobacteriota;c__Coriobacteriia;o__Coriobacteriales;f__Atopobiaceae;g__Coriobacteriaceae_UCG-003;s__uncultured_bacterium	0	0	0	0.152967	0	0	0	0	0	0	0	0	0	0	0	0	0	0	0	0	0	0	0	0	0	0	0	0	0	0	0	0	0	0	0	0	0	0	0	0	0	0	0	0	0	0	0	0	0
d__Bacteria;p__Actinobacteriota;c__Coriobacteriia;o__Coriobacteriales;f__Atopobiaceae;g__Libanicoccus;__	0	0	0	0	0	0	0	0	0	0	0	0	0	0	0	0	0	0	0	0	0	0	0	0	0	0	0	0	0	0	0	0	0	0	0	0	0	0	0	0	0	0	0	0	0	0	0	0	0
d__Bacteria;p__Actinobacteriota;c__Coriobacteriia;o__Coriobacteriales;f__Atopobiaceae;g__Libanicoccus;s__uncultured_bacterium	0	0	0	0	0	0	0	0	0	0.255084	0	0	0	0.0543823	0	0	0	0	0	0	0	0	0	0	0	0	0	0	0	0	0	0	0	0	0	0	0	0	0	0	0	0	0	0	0	0	0	0	0
d__Bacteria;p__Actinobacteriota;c__Coriobacteriia;o__Coriobacteriales;f__Atopobiaceae;g__Olsenella;__	0	0	0.00356303	0	0	0.00885669	0.345176	0	0	0.658967	0	0	0	0	0.00944644	0	0	0	0.178342	0	0	0	0	0	0	0	0	0	0	0	0	0	0	0	0.0746415	0	0	0	0	0	0	0	0	0	0	0	0.0305698	0	0
d__Bacteria;p__Actinobacteriota;c__Coriobacteriia;o__Coriobacteriales;f__Atopobiaceae;g__Olsenella;s__metagenome	0	0	0.0356303	0	0	0	0	0	0	0	0	0	0	0	0	0	0	0	0	0	0	0	0	0	0.0520163	0	0	0	0	0	0	0	0	0	0	0	0	0	0	0	0	0	0	0	0	0	0	0	0
d__Bacteria;p__Actinobacteriota;c__Coriobacteriia;o__Coriobacteriales;f__Atopobiaceae;g__uncultured;s__uncultured_bacterium	0	0	0	0.0402544	0	0	0	0	0	0	0	0	0	0	0.0661251	0	0	0	0	0	0	0	0	0	0	0	0	0	0	0.0107506	0	0	0	0	0	0	0	0	0	0	0	0	0	0	0	0	0	0	0.108588
d__Bacteria;p__Actinobacteriota;c__Coriobacteriia;o__Coriobacteriales;f__Coriobacteriaceae;g__Collinsella;__	0.0184838	0.652687	6.90515	6.15087	5.37979	1.03712	9.97643	0	3.53775	11.0749	11.073	2.93971	10.6982	2.89133	8.55611	5.24994	8.93684	2.7772	5.45727	9.49166	3.68766	18.2348	3.44828	4.7871	8.30618	0	11.0943	0	0	19.9495	0.0444882	0.83301	2.87369	8.76475	2.66352	1.79856	8.72442	7.54717	7.45252	4.79771	2.62442	6.85343	0	0.0792519	0.92472	12.9091	5.19076	7.37407	15.675
d__Bacteria;p__Actinobacteriota;c__Coriobacteriia;o__Coriobacteriales;f__Coriobacteriaceae;g__Enorma;__	0	0	0	0	0	0	0	0	0	0	0.0124696	0	0	0	0	0	0	0	0	0	0	0	0	0	0	0	0	0	0	0	0	0	0	0	0	0	0	0	0	0	0.0142341	0.00969368	0	0	0	0	0.00611396	0.0513106	0.00638753
d__Bacteria;p__Actinobacteriota;c__Coriobacteriia;o__Coriobacteriales;f__Coriobacteriales_Incertae_Sedis;__;__	0	0	0	0	0	0	0	0	0	0	0	0.0666223	0	0	0	0	0	0	0	0	0	0	0	0	0	0	0.0257111	0	0	0	0	0	0	0	0	0	0.0487171	0	0	0	0	0	0	0	0	0	0	0	0
d__Bacteria;p__Actinobacteriota;c__Coriobacteriia;o__Coriobacteriales;f__Coriobacteriales_Incertae_Sedis;g__Raoultibacter;__	0	0	0	0	0	0.00177134	0	0	0	0	0	0	0.0187294	0	0	0	0	0	0	0	0	0.0388526	0	0.0230162	0.0054754	0	0	0	0	0	0	0	0	0.0190331	0	0	0	0	0	0	0	0	0	0	0	0	0	0.0234563	0.00638753
d__Bacteria;p__Actinobacteriota;c__Coriobacteriia;o__Coriobacteriales;f__Coriobacteriales_Incertae_Sedis;g__uncultured;__	0	0	0.0106891	0	0	0.413607	0	0	0	0.0141713	0.928986	0	0.0149835	0	0.0401474	0	0.0873591	0.0417624	0.0356684	0.024115	0	0.0259017	0	0	0	1.08977	0.0385666	0.193684	0	0	0	0	0	0	0	0	0	0	0.132883	0	0	0	0	0	0	0	0.0183419	0	0
d__Bacteria;p__Actinobacteriota;c__Coriobacteriia;o__Coriobacteriales;f__Coriobacteriales_Incertae_Sedis;g__uncultured;s__gut_metagenome	0	0	0	0	0	0.00974236	0	0	0	0	0.062348	0	0	0	0	0	0.0262077	0	0	0	0	0	0	0	0	0.0625279	0	0.0336842	0	0	0	0	0	0	0	0	0	0	0.0110736	0	0	0	0	0	0	0	0.00305698	0	0
d__Bacteria;p__Actinobacteriota;c__Coriobacteriia;o__Coriobacteriales;f__Coriobacteriales_Incertae_Sedis;g__uncultured;s__uncultured_bacterium	0	0.0555478	0	0.0563562	0	0	0	0	0	0.191313	0	0.158228	0	0	0	0	0.0698873	0	0	0	0	0	0	0	0.303885	0	0.0803471	0	0	0	0.0857987	0.0193723	0	0	0	0	0.263884	0	0	0	0	0	0	0	0	0	0	0	0
d__Bacteria;p__Actinobacteriota;c__Coriobacteriia;o__Coriobacteriales;f__Coriobacteriales_Incertae_Sedis;g__uncultured;s__uncultured_organism	0	0.0277739	0	0	0	0	0.00420946	0	0	0	0	0.141572	0	0	0	0	0	0	0	0	0	0	0	0	0	0	0	0	0	0	0	0	0	0	0	0	0	0	0	0.836687	0	0	0	0	0	0	0	0	0
d__Bacteria;p__Actinobacteriota;c__Coriobacteriia;o__Coriobacteriales;f__Eggerthellaceae;__;__	0.116184	0	0.128269	0.0402544	0.0105901	0.0123994	0.0147331	0	0.0354484	0.021257	0.130931	0.07495	1.16871	0	0.0165313	0	0.0349437	0.281896	0.0142674	0	0	0.045328	0.0375629	0	0.0492786	0.455561	0.247469	0	0	0	0	0	0.39674	0.0570994	0.0824985	0.0122629	0.410036	0	0.188251	0.0529549	0	0.0387747	0	0.21398	0	0.0453746	0.116165	0.523368	0.0702628
d__Bacteria;p__Actinobacteriota;c__Coriobacteriia;o__Coriobacteriales;f__Eggerthellaceae;g__Adlercreutzia;__	2.63526	0	0.15321	0	0	0.0575685	0	0	0.0141794	0	0.243157	0	0	0	0.0401474	0	0.23587	0	0.0285347	0.202566	0	0.0259017	0	0.000270779	0.0657048	0.0982582	0.147839	0	0	0	0	0.058117	0.100079	0.30453	0.168926	0.269784	0.284183	0	0	0.116501	0.103197	0.0775494	0	0	0	0.0170155	0	0	0.166076
d__Bacteria;p__Actinobacteriota;c__Coriobacteriia;o__Coriobacteriales;f__Eggerthellaceae;g__Adlercreutzia;s__uncultured_bacterium	0	0	0	0	0	0.128422	0.210473	0	0	0	0	0	0.0149835	0.0181274	0	0	0.0698873	0	0	0.110929	0	0	0.0150252	0	0	0.0714605	0	0.168421	0	0.0125423	0	0	0	0	0	0.764388	0	0	0.382039	0.190638	0.185044	0.126018	0	0	0	0.828087	0.0733676	0.0381165	0.0223564
d__Bacteria;p__Actinobacteriota;c__Coriobacteriia;o__Coriobacteriales;f__Eggerthellaceae;g__CHKCI002;s__uncultured_bacterium	0	0	0	0	0	0	0	0	0	0	0	0	0	0	0	0	0	0	0	0	0	0	0	0	0	0	0	0	0	0	0	0	0	0	0	0	0	0	0	0	0	0	0	0	0	0	0	0	0
d__Bacteria;p__Actinobacteriota;c__Coriobacteriia;o__Coriobacteriales;f__Eggerthellaceae;g__Eggerthella;__	1.54208	0	0.0819497	0	0.346827	0.35781	0.00841893	0	0	0	0.174574	0	0.149835	0.199402	0	0	0.270813	0.052203	0.0642032	0.024115	0.209974	0.0777051	0	0.0259948	0.109508	0.0178651	0.0674916	0.471579	0	0	0.0444882	0	0.0142969	0.0190331	0.0117855	0.416939	0.0608964	3.77358	0.0830519	0.021182	0.0142341	0.0387747	0	0	0	0.238217	0.0152849	0.0630388	0.0383252
d__Bacteria;p__Actinobacteriota;c__Coriobacteriia;o__Coriobacteriales;f__Eggerthellaceae;g__Eggerthella;s__uncultured_bacterium	0	0	0	0	0	0	0	0	0	0	0	0	0	0	0	0	0	0	0	0	0	0	0	0	0	0	0	0	0	0	0	0	0	0	0	0.110366	0	0	0	0.021182	0	0	0	0	0	0	0	0	0.0255501
d__Bacteria;p__Actinobacteriota;c__Coriobacteriia;o__Coriobacteriales;f__Eggerthellaceae;g__Enterorhabdus;s__uncultured_bacterium	0	0.0972087	0.491698	1.88391	0	0.018599	0.11997	0	0.248139	0.191313	0	0.133245	0	0	0.83601	0.251118	0.0349437	0.146168	0	0.274911	0	0	0.390654	0	0.610507	0	0.218544	0	0	0.510652	0	0	0	0.142748	0.0432135	0	0.17457	0	0.60351	0	0	0	0	0	0	0	0	0	0.198013
d__Bacteria;p__Actinobacteriota;c__Coriobacteriia;o__Coriobacteriales;f__Eggerthellaceae;g__Enteroscipio;s__Enteroscipio_rubneri	0	0	0	0	0	0	0	0	0	0	0	0	0	0	0	0	0	0	0	0	0	0	0	0	0	0	0	0	0	0	0	0	0	0	0	0	0	0	0	0	0	0	0	0	0	0.102093	0	0	0.0383252
d__Bacteria;p__Actinobacteriota;c__Coriobacteriia;o__Coriobacteriales;f__Eggerthellaceae;g__Gordonibacter;__	0.0739352	0	0	0	0	0.114251	0	0	0	0	0	0	0.0262212	0	0	0	0.00873591	0	0	0	0.0656168	0.67992	0	0.0238285	0.0054754	0.0535954	0	0	0	0	0	0	0.0571878	0	0	0.0694899	0	0	0	0.0635459	0	0	0	0.0554763	0	0	0	0	0
d__Bacteria;p__Actinobacteriota;c__Coriobacteriia;o__Coriobacteriales;f__Eggerthellaceae;g__Gordonibacter;s__Gordonibacter_pamelaeae	0.0343271	0	0	0	0.0900161	0.00619968	0.00420946	0	0	0	0.355384	0	0.138598	0	0	0	0.131039	0	0	0	0	0	0	0.00595714	0	0	0	0.0168421	0	0	0	0	0	0	0.023571	0	0	0	0.0110736	0.0635459	0.0160134	0	0	0	0	0.113437	0	0.00879611	0.0191626
d__Bacteria;p__Actinobacteriota;c__Coriobacteriia;o__Coriobacteriales;f__Eggerthellaceae;g__Gordonibacter;s__Gordonibacter_urolithinfaciens	0.0580919	0	0	0	0	0	0	0	0	0	0	0	0	0	0	0	0	0	0	0	0.0262467	0	0	0.00406168	0	0	0	0	0	0	0	0	0	0	0	0	0	0	0	0	0	0	0	0.0237756	0	0	0	0.00439805	0
d__Bacteria;p__Actinobacteriota;c__Coriobacteriia;o__Coriobacteriales;f__Eggerthellaceae;g__Gordonibacter;s__uncultured_bacterium	0	0	0	0	0	0	0	0	0.0496278	0	0	0	0	0	0	0	0	0	0	0	0	0	0	0	0	0	0	0	0	0	0	0	0	0	0	0	0	0	0	0	0	0	0	0	0	0	0	0	0
d__Bacteria;p__Actinobacteriota;c__Coriobacteriia;o__Coriobacteriales;f__Eggerthellaceae;g__Senegalimassilia;__	0	0.0694348	0	0.305933	0	0.0805959	0	0	0.127614	0.198399	0	0.249833	0	0.117828	0	0	0	0	0.299615	1.01765	0	0.15541	0	0	0	0	0	0	0	1.19331	0.479837	0	0	0	0	0	0	0	0	0	0	0	0	0	0	0	0	0.0337184	0
d__Bacteria;p__Actinobacteriota;c__Coriobacteriia;o__Coriobacteriales;f__Eggerthellaceae;g__Senegalimassilia;s__uncultured_bacterium	0	0.0416609	0.00712606	1.20763	0	0.0717392	0	0	0.304856	0.382626	2.21959	0.274817	0	0.163147	0.55734	0.455152	0.0262077	0	0	0.728272	3.04462	1.45697	0.893997	2.34413	1.12246	0	0	0	0	2.02827	0.473482	0	0.371721	0	0	0	0	0	0	0	0	0	0	0	0.143266	0	0	0.363572	1.10824
d__Bacteria;p__Actinobacteriota;c__Coriobacteriia;o__Coriobacteriales;f__Eggerthellaceae;g__Slackia;__	0	0	0	0	0	0.0522545	0.0336757	0	0.0425381	0	0	0	0	0	0	0	0	0	0	0	0	0	0.135227	0.218519	0	0	0	0	0	0	0	0	0	0	0	0	0	0	0	0	0	0	0	0	0	0	0	0	0
d__Bacteria;p__Actinobacteriota;c__Coriobacteriia;o__Coriobacteriales;f__Eggerthellaceae;g__Slackia;s__Slackia_isoflavoniconvertens	0	0	0	1.19958	0	0.00177134	0.187321	0	0.659341	0.545596	0	0	0	0	0.0283393	0.156949	0.0436796	0	0.142674	0	0	0	1.23206	1.65635	0	0	0	0	0	0.818835	0.00635546	0	0	0	0	0	0	0	1.66657	0	0.620963	0	0	0.0317007	0	0	0	0.00293204	0
d__Bacteria;p__Actinobacteriota;c__Coriobacteriia;o__Coriobacteriales;f__Eggerthellaceae;g__Slackia;s__Slackia_piriformis	0	0	0	0	0	0	0.0441994	0	0	0	0	0	0	0	0.00472322	0	0	0	0	0	0	0	0	0	0	0	0	0	0	0	0	0	0	0	0	0	0	0	0	0	0	0	0	0	0	0	0	0	0
d__Bacteria;p__Actinobacteriota;c__Coriobacteriia;o__Coriobacteriales;f__Eggerthellaceae;g__uncultured;__	0	0	0	0	0	0	0	0	0	0	0	0	0	0	0	0	0	0	0	0	0	0	0	0	0	0	0	0	0	0	0	0	0	1.2657	0	0	0	0	0	0	0	0	0	0	0	0	0	0	0
d__Bacteria;p__Actinobacteriota;c__Coriobacteriia;o__Coriobacteriales;f__Eggerthellaceae;g__uncultured;s__metagenome	0	0	0	0	0	0	0	0	0	0	0	0	0	0	0	0	0	0	0	0	0	0	0	0	0	0	0	0	0	0	0	0	0	1.56072	0	0	0	0	0	0	0	0	0	0	0	0	0	0	0
d__Bacteria;p__Actinobacteriota;c__Coriobacteriia;o__Coriobacteriales;f__Eggerthellaceae;g__uncultured;s__uncultured_bacterium	0	0	4.67113	5.28138	7.0901	0.0566828	1.06289	0	0.283587	0.16297	0	0	4.48756	0.0815735	3.52116	0.274661	0	0	1.41247	0.988714	0	0	1.2546	0.00162467	5.21806	0	0	0	0	3.65699	0.00635546	0.387447	0	0.866007	1.00962	0	0	0	2.17596	0	0	1.16324	0	0	0.117218	0	0.752018	5.37589	0
d__Bacteria;p__Actinobacteriota;c__Coriobacteriia;o__Coriobacteriales;f__uncultured;g__uncultured;s__uncultured_bacterium	0	0	0.00712606	0.0322035	0	0	0	0	0	0	0	0	0	0	0	0	0	0	0	0	0	0	0	0	0	0	0	0	0	0	0	0.32933	0	0	0	0	0	0	0	0	0	0.319891	0	0	0	0	0.232331	0.259485	0
d__Bacteria;p__Bacteroidota;c__Bacteroidia;o__Bacteroidales;__;__;__	0	0.652687	0	0.0161018	0	0	0	0	0	0	0	0	0	0	0	0.0470847	0	0	0	0	0	0	0.0150252	0	0	0	0	0	0	0	0	0	0	0	0	0	0.00811952	0	0	0	0	0	0	0	0	0	0	0	0.0095813
d__Bacteria;p__Bacteroidota;c__Bacteroidia;o__Bacteroidales;f__Bacteroidaceae;g__Bacteroides;__	0	25.3159	0.416875	0	0.0767785	0.22496	0.43147	0	6.13258	0	0	5.79614	0.221007	0	0	0	0.349437	2.78764	0.520759	0.940484	0.538058	0.0971314	0.0525881	0.141347	0.429819	0.259044	0.0385666	0.0673684	0	0.0250847	0.00635546	11.2166	0	0	4.61992	19.8618	0.0202988	0	0	0.0423639	0.0444816	0	0	0.0317007	0.0520969	0.77704	0.357667	0.0718349	0.370477
d__Bacteria;p__Bacteroidota;c__Bacteroidia;o__Bacteroidales;f__Bacteroidaceae;g__Bacteroides;s__Bacteroides_clarus	0	0	0	0	0	0	0	0	0	0	0	0.0333111	0	0	0	0	0	0	0	0	0	0	0.0150252	0	0	0	0	0	0	0	0	0	0	0	0.0510705	0	0	0	0	0	0	0	0	0	0	0	0	0	0
d__Bacteria;p__Bacteroidota;c__Bacteroidia;o__Bacteroidales;f__Bacteroidaceae;g__Bacteroides;s__Bacteroides_coprocola	0	11.179	0.0106891	0	0	0	0	0	0	0	0	2.2485	0	0	0	0	0.0698873	0.104406	0	0	0	0	0	0	0	0	0	0	0	0	0.0540214	0	0	0	0	0	0	0	0	0	0	0	0	0	0	0	0	0.0102621	0.0191626
d__Bacteria;p__Bacteroidota;c__Bacteroidia;o__Bacteroidales;f__Bacteroidaceae;g__Bacteroides;s__Bacteroides_coprophilus	0	0	0	0	0	0	0	0	0	0	0	0	0	0	0	0	0	0	0.0998716	0	0	0	0.0676133	0	0	0	0	0	0	0	0	0	0	0	0	0	0	0	0	0	0	0	0	0	0	0	0	0	0.102201
d__Bacteria;p__Bacteroidota;c__Bacteroidia;o__Bacteroidales;f__Bacteroidaceae;g__Bacteroides;s__Bacteroides_eggerthii	0	1.20817	0	0	0	0.00619968	0	0	0	0	0	0.116589	0	0	0	0	0	0.0417624	0	0.0675219	0.0656168	0	0	0	0	0	0	0	0	0	0	0	0	0	0	0	0	0	0	0	0	0	0	0.103027	0	0	0.0336268	0.00439805	0
d__Bacteria;p__Bacteroidota;c__Bacteroidia;o__Bacteroidales;f__Bacteroidaceae;g__Bacteroides;s__Bacteroides_finegoldii	0	0	0	0	0	0.000885669	0	0	0.0212691	0	0	0	0	0	0	0	0	0	0	0.004823	0	0	0	0	0	0	0	0	0	0	0	0	0	0	0	0	0	0	0	0	0	0	0	0	0	0	0	0	0
d__Bacteria;p__Bacteroidota;c__Bacteroidia;o__Bacteroidales;f__Bacteroidaceae;g__Bacteroides;s__Bacteroides_fragilis	0	0	0	0	0	0	0	0	0	0	0	0	0	0	0	0	0	0	0	0	0	0	0	0	0	0	0	0	0	0	0	0	0	0	0	0	0	0	0	0	0	0	0	0	0	0.289263	0	0	0
d__Bacteria;p__Bacteroidota;c__Bacteroidia;o__Bacteroidales;f__Bacteroidaceae;g__Bacteroides;s__Bacteroides_kribbi	0	0.0555478	0	0	0.00529507	0.00265701	0	0	0	0	0	0	0.0112376	0	0	0	0	0	0	0.00964599	0	0	0	0	0	0	0	0	0	0.00358352	0	0.416505	0	0	0	0	0	0	0	0	0	0	0	0	0	0	0	0	0
d__Bacteria;p__Bacteroidota;c__Bacteroidia;o__Bacteroidales;f__Bacteroidaceae;g__Bacteroides;s__Bacteroides_massiliensis	0	1.76364	0	0	0	0	0.0905035	0	0	0	0	0.732845	0	0	0	0	0.0786232	0	0	0	0.183727	0	0	0.00839415	0.0109508	0	0.00642777	0	0	0	0	0	0	0	0.070713	1.0587	0	0	0	0	0.0249097	0	0	0	0	0.0113437	0.382123	0.00879611	0.0127751
d__Bacteria;p__Bacteroidota;c__Bacteroidia;o__Bacteroidales;f__Bacteroidaceae;g__Bacteroides;s__Bacteroides_plebeius	0	1.69421	0	0	0	0	0	0	0.127614	0	0	0.0249833	0	0	0	0	0	0	0.0499358	0	0	0	0	0	0	0	0.028925	0	0	0.00716705	0.231974	0	0.0107227	0	0	0	0.00811952	0	0	0	0	0	0	0	0	0	0.13145	0.108485	0.0095813
d__Bacteria;p__Bacteroidota;c__Bacteroidia;o__Bacteroidales;f__Bacteroidaceae;g__Bacteroides;s__Bacteroides_vulgatus	0	0	0	0	0.0185327	0.0398551	0.0631419	0	0	0	0	0.441372	0.0149835	0	0	0	0	0.0417624	0	0.125398	0.0393701	0	0.0150252	0.0519895	0	0	0.0160694	0	0	0	0	0	0	0	0.070713	1.10366	0	0	0	0	0	0	0	0	0	0	0.0641966	0	0
d__Bacteria;p__Bacteroidota;c__Bacteroidia;o__Bacteroidales;f__Bacteroidaceae;g__Bacteroides;s__Mogibacterium_sp.	0	0	0	0	0	0	0	0	0	0	0	0	0	0	0	0	0	0	0	0	0	0	0	0	0	0	0	0	0	0	0	0	0	0	0	0	0	0	0	0	0	0	0	0	0	0	0	0	0
d__Bacteria;p__Bacteroidota;c__Bacteroidia;o__Bacteroidales;f__Bacteroidaceae;g__Bacteroides;s__bacterium_NLAE-zl-H496	0	0	0	0	0	0	0	0	0	0	0	0	0	0	0	0	0	0	0	0	0	0	0	0.00324935	0	0	0	0	0	0	0	0	0	0	0	0	0	0	0	0	0	0	0	0	0	0	0	0	0
d__Bacteria;p__Bacteroidota;c__Bacteroidia;o__Bacteroidales;f__Bacteroidaceae;g__Bacteroides;s__bacterium_New	0	0	0	0	0	0	0	0	0	0	0	0	0	0	0	0	0	0	0	0	0	0	0	0	0	0	0	0	0	0	0	0	0	0	0	0	0	0	0	0	0	0	0	0	0	0	0	0	0
d__Bacteria;p__Bacteroidota;c__Bacteroidia;o__Bacteroidales;f__Barnesiellaceae;g__Barnesiella;__	0	0.902652	0.00712606	0	0	0.0265701	0	0	0.574264	0	0	0.0249833	0	0	0	0	0	0	0	0.352079	0.0787402	0.0129509	0.0150252	0	0	0.0982582	0	0	0	0.00358352	0	1.43355	0	0	0.223925	0	0	0	0	0.021182	0.0213512	0	0	0	0	0	0.0183419	0.0498446	0.0606815
d__Bacteria;p__Bacteroidota;c__Bacteroidia;o__Bacteroidales;f__Barnesiellaceae;g__Coprobacter;s__uncultured_organism	0	0	0	0	0	0	0	0	0	0	0	0	0	0	0	0	0	0	0	0	0	0	0	0	0	0	0	0	0	0	0	0	0	0	0.007857	0	0	0	0	0	0	0	0	0	0	0	0	0	0
d__Bacteria;p__Bacteroidota;c__Bacteroidia;o__Bacteroidales;f__Barnesiellaceae;g__uncultured;__	0	0	0	0	0	0	0	0	0	0	0	0	0	0	0	0	0	0	0	0	0	0	0	0	0	0	0	0	0	0	0	0.0193723	0	0	0	0	0	0	0	0	0	0	0	0	0	0	0	0	0
d__Bacteria;p__Bacteroidota;c__Bacteroidia;o__Bacteroidales;f__Marinifilaceae;g__Butyricimonas;__	0	0.124983	0	0	0	0.0168277	0	0	0.0354484	0	0	0	0.0149835	0	0	0	0	0.0313218	0	0.154336	0	0	0	0	0	0	0	0	0	0	0	0	0	0	0.023571	0	0	0	0	0	0.00355853	0	0	0	0	0	0	0	0
d__Bacteria;p__Bacteroidota;c__Bacteroidia;o__Bacteroidales;f__Marinifilaceae;g__Butyricimonas;s__uncultured_organism	0	0	0	0	0	0	0	0	0.0425381	0	0	0	0	0	0	0	0	0	0	0	0	0	0	0	0	0	0	0	0	0	0	0	0	0	0	0	0	0	0	0	0	0	0	0	0	0	0	0	0
d__Bacteria;p__Bacteroidota;c__Bacteroidia;o__Bacteroidales;f__Marinifilaceae;g__Odoribacter;__	0	0.111096	0.0142521	0	0	0	0	0	0	0	0	0.0999334	0	0	0	0	0	0.0208812	0	0	0	0	0	0	0	0	0	0	0	0	0	0.135606	0	0	0.121784	0.592708	0	0	0	0	0.00711706	0	0	0	0	0	0	0	0
d__Bacteria;p__Bacteroidota;c__Bacteroidia;o__Bacteroidales;f__Marinifilaceae;g__Odoribacter;s__Odoribacter_splanchnicus	0	0.291626	0	0	0	0.00885669	0	0	0.0496278	0	0	0.124917	0	0	0	0	0	0	0	0.057876	0	0	0	0	0	0	0	0	0	0	0	0.058117	0	0	0.031428	0	0	0	0	0	0	0	0	0	0	0	0	0	0
d__Bacteria;p__Bacteroidota;c__Bacteroidia;o__Bacteroidales;f__Muribaculaceae;g__CAG-873;s__uncultured_bacterium	0	0	0	0	0	0	0	0	0	0	0	0	0	0	0	0	0	0	0	0	0	0	0	0	0.522901	0	0	0	0	0	0	0	0	0	0	0	0	0	0	0	0	0	0	0	0	0	0	0	0
d__Bacteria;p__Bacteroidota;c__Bacteroidia;o__Bacteroidales;f__Muribaculaceae;g__Muribaculaceae;__	0	0	0	0	0	0	0	0	0.155973	0	0	0	0	0	0	0	0	0	0	0	0	0	0	0	0.0711802	0	0	0	0	0	0	0	0	0	0	0	0	0	0	0	0	0	0	0	0	0	0	0	0
d__Bacteria;p__Bacteroidota;c__Bacteroidia;o__Bacteroidales;f__Muribaculaceae;g__Muribaculaceae;s__uncultured_Porphyromonadaceae	0	0	0	0	0	0	0	0	0	0	0	0	0	0	0	0	0	0	0	0	0	0	0	0	0.0574917	0	0	0	0	0	0	0	0	0	0	0	0	0	0	0	0	0	0	0	0	0	0	0	0
d__Bacteria;p__Bacteroidota;c__Bacteroidia;o__Bacteroidales;f__Muribaculaceae;g__Muribaculaceae;s__uncultured_bacterium	0	0	0	0	0	0	0	0	0	0	0	0	0	0	0	0	0	0.0313218	0	0	0	0	0	0	0	0	0	0	0	0	0	0	0	0	0	0	0	0	0	0	0	0	0	0	0	0	0	0	0
d__Bacteria;p__Bacteroidota;c__Bacteroidia;o__Bacteroidales;f__Porphyromonadaceae;g__Porphyromonas;s__Porphyromonas_asaccharolytica	0	0	0	0	0	0	0	0	0	0	0	0	0	0	0	0	0	0	0	0	0	0	0	0	0	0	0	0	0	0	0	0	0	0	0	0	0	0	0	0	0	0	0	0	0	0	0	0	0.0351314
d__Bacteria;p__Bacteroidota;c__Bacteroidia;o__Bacteroidales;f__Porphyromonadaceae;g__Porphyromonas;s__Porphyromonas_somerae	0	0	0	0	0	0	0	0	0	0	0	0	0	0	0	0	0	0	0	0	0	0	0	0	0	0	0	0	0	0	0	0	0	0	0	0	0	0	0	0	0	0	0	0	0	0	0	0	0.111782
d__Bacteria;p__Bacteroidota;c__Bacteroidia;o__Bacteroidales;f__Prevotellaceae;__;__	0	0	0	0	0	0	0	0	0	0	0	0	0	0	0	0	0	0	0	0	0	0	0	0	0	0	0	0	0	0.0250847	0	1.7532	0	0	0	0	0	0	0	0	0	0	0	0	0	0	0	0	0
d__Bacteria;p__Bacteroidota;c__Bacteroidia;o__Bacteroidales;f__Prevotellaceae;g__Alloprevotella;__	0	0	0	0	0	0	0	0	0	0	0	0	0	0	0	0	0	0	0	0	0	0	0	0	0	0	0	0	0	0	0	0	0	0	0	0	0	0	0	0	0	0	0	0	0	0	0	0	0.00638753
d__Bacteria;p__Bacteroidota;c__Bacteroidia;o__Bacteroidales;f__Prevotellaceae;g__Alloprevotella;s__Prevotellaceae_bacterium	0	0	0	0	0	0	0	0	0	0	0	0	0	0	0	0	0	0	0	0	0	0	0	0	0	0	0	0	0	0	0	0	0	0	0	0	0	0	0	0	0	0	0	0	0	0	0	0	0
d__Bacteria;p__Bacteroidota;c__Bacteroidia;o__Bacteroidales;f__Prevotellaceae;g__Paraprevotella;__	0	0.18053	0	0	0	0.0115137	0	0	0.0141794	0	0	0.0333111	0.0187294	0	0.00472322	0.0235423	0	0	0.0998716	0	0	0.0129509	0.0525881	0	0.188901	0	0.0224972	0	0	0.00716705	0	0.387447	0	0	0	0	0	0	0	0	0	0	0	0	0	0	0	0	0.0127751
d__Bacteria;p__Bacteroidota;c__Bacteroidia;o__Bacteroidales;f__Prevotellaceae;g__Paraprevotella;s__uncultured_bacterium	0	0.0972087	0	0	0	0	0	0	0	0	0	0.0499667	0	0	0	0	0	0	0	0	0	0	0	0	0	0	0	0	0	0	0	0	0	0	0	0	0	0	0	0	0	0	0	0	0	0	0	0	0
d__Bacteria;p__Bacteroidota;c__Bacteroidia;o__Bacteroidales;f__Prevotellaceae;g__Prevotella;__	0.0501703	0	0	0.0322035	0	0	0	0	0	1.04159	0.79182	0	0.19104	0	0	0.0392372	0	0	0	0	0	0	0.112689	0.540745	0.0328524	0	0	0	0	0.100339	0	0	0	0	0	0	0	0	0	0	0	0	0	0	0.299557	0	0	0	0.0606815
d__Bacteria;p__Bacteroidota;c__Bacteroidia;o__Bacteroidales;f__Prevotellaceae;g__Prevotella;s__Prevotella_bivia	0	0	0	0	0	0	0	0	0	0	0	0	0	0	0	0	0	0	0	0	0	0	0	0	0	0	0	0	0	0	0	0	0	0	0	0	0	0	0	0	0	0	0	0	0	0	0	0	0
d__Bacteria;p__Bacteroidota;c__Bacteroidia;o__Bacteroidales;f__Prevotellaceae;g__Prevotella;s__Prevotella_copri	0	0	0	0	0	0	0	0	0	0	0	0	0	0	0	0.0863219	0	0	0	0	0	0	0.0450755	0	0.0082131	0	0	0	0	0	0	0	0	0	0	0	0	0	0	0	0	0	0	0	0	0	0	0	0
d__Bacteria;p__Bacteroidota;c__Bacteroidia;o__Bacteroidales;f__Prevotellaceae;g__Prevotella;s__Prevotella_melaninogenica	0	0	0	0	0	0	0	0	0	0	0	0	0	0	0	0	0	0	0	0	0	0	0	0	0	0	0	0	0	0	0	0	0	0	0	0	0	0	0	0	0	0	0	0	4.85804	0	0	0	0
d__Bacteria;p__Bacteroidota;c__Bacteroidia;o__Bacteroidales;f__Prevotellaceae;g__Prevotella;s__Prevotella_salivae	0	0	0	0	0	0	0	0	0	0	0	0	0	0	0	0	0	0	0	0	0	0	0	0	0	0	0	0	0	0	0	0	0	0	0	0	0	0	0	0	0	0	0	0	0.143266	0	0	0	0
d__Bacteria;p__Bacteroidota;c__Bacteroidia;o__Bacteroidales;f__Prevotellaceae;g__Prevotella;s__Prevotella_veroralis	0	0	0	0	0	0	0	0	0	0	0	0	0	0	0	0	0	0	0	0	0	0	0	0	0	0	0	0	0	0	0	0	0	0	0	0	0	0	0	0	0	0	0	0	0.130242	0	0	0	0
d__Bacteria;p__Bacteroidota;c__Bacteroidia;o__Bacteroidales;f__Prevotellaceae;g__Prevotella;s__uncultured_Wautersiella	0	0	0	0.00805088	0	0	0	0	0	0	0	0	0	0	0	0	0	0	0	0	0	0	0	0	0	0	0	0	0	0	0	0	0	0	0	0	0	0	0	0	0	0	0	0	0	0	0	0	0
d__Bacteria;p__Bacteroidota;c__Bacteroidia;o__Bacteroidales;f__Prevotellaceae;g__Prevotellaceae_NK3B31_group;__	0	1.66644	0	0	0	0	0	0	0	0	0	0.208195	0	0	0.00472322	0	0	0	0	0	0	0	0	0	0.0027377	0	0.0160694	0	0	0	0	1.70477	0	0	0	0	0.0243586	0	0	0.021182	0.0142341	0	0	0	0	0	0	0.0747669	0.0095813
d__Bacteria;p__Bacteroidota;c__Bacteroidia;o__Bacteroidales;f__Prevotellaceae;g__Prevotellaceae_NK3B31_group;s__uncultured_organism	0	4.04111	0	0	0	0	0	0	0	0	0	0.458028	0	0	0	0	0.0786232	0	0	0	0	0	0.0375629	0	0.40518	0	0.00642777	0	0	0	0	1.34638	0	0.0190331	0	0	0.00811952	0	0	0	0.0249097	0	0	0	0	0	0	0.0146602	0.0095813
d__Bacteria;p__Bacteroidota;c__Bacteroidia;o__Bacteroidales;f__Prevotellaceae;g__uncultured;s__Prevotella_sp.	0	0.555478	0	0	0	0	0	0	0	0	0	0	0	0	0	0	0	0	0	0	0	0	0	0	0	0	0	0	0	0	0	0	0	0	0	0	0	0	0	0	0	0	0	0	0	0	0	0	0
d__Bacteria;p__Bacteroidota;c__Bacteroidia;o__Bacteroidales;f__Rikenellaceae;g__Alistipes;__	0	6.72129	0.0285042	0	0	0.0646538	0.0820845	0	4.54449	0	0	1.01599	0.0337129	0	0	0.0313898	0.0436796	0.375861	0.0499358	0.381017	0.15748	0.0582788	0.0375629	0.0222039	0.112246	0.151854	0	0	0	0	0	4.45564	0	0	1.11177	2.39127	0	0	0	0	0.106756	0.0193874	0	0	0	0.0113437	0.155906	0.0249223	0.0606815
d__Bacteria;p__Bacteroidota;c__Bacteroidia;o__Bacteroidales;f__Rikenellaceae;g__Alistipes;s__Alistipes_finegoldii	0	0.013887	0	0	0	0.00265701	0	0	0.0921659	0	0	0	0.0149835	0	0	0	0.0349437	0.0208812	0	0	0	0	0	0	0	0	0	0.0336842	0	0	0	1.31732	0	0	0.047142	1.27943	0	0	0	0	0.0124549	0	0	0	0	0	0	0	0.0095813
d__Bacteria;p__Bacteroidota;c__Bacteroidia;o__Bacteroidales;f__Rikenellaceae;g__Alistipes;s__Alistipes_indistinctus	0	0.0555478	0	0	0	0	0	0	0.0425381	0	0	0.0166556	0	0	0	0	0	0	0	0	0	0	0	0	0	0	0	0	0	0.00358352	0	0.0774893	0	0	0.0196425	0	0	0	0	0	0	0	0	0	0	0	0	0	0.0479065
d__Bacteria;p__Bacteroidota;c__Bacteroidia;o__Bacteroidales;f__Rikenellaceae;g__Alistipes;s__Alistipes_inops	0	0	0	0	0.0555982	0.00354268	0.00420946	0	0	0	0	0	0	0	0	0	0	0	0	0	0	0	0	0	0	0	0	0	0	0	0	0	0	0	0.007857	0	0	0	0	0	0	0	0	0.182279	0	0	0	0	0
d__Bacteria;p__Bacteroidota;c__Bacteroidia;o__Bacteroidales;f__Rikenellaceae;g__Alistipes;s__Alistipes_shahii	0	0.3194	0.0106891	0	0	0.00442834	0.0273615	0	0.0212691	0	0	0.0582945	0.00749176	0	0	0	0	0	0	0.043407	0	0.0129509	0	0	0.0164262	0	0	0	0	0.00358352	0	0	0	0	0.149283	0.580445	0	0	0	0	0.0213512	0	0	0	0	0	0.00611396	0.00733009	0.0255501
d__Bacteria;p__Bacteroidota;c__Bacteroidia;o__Bacteroidales;f__Rikenellaceae;g__Alistipes;s__Alistipes_sp.	0	0.0694348	0	0	0	0.00354268	0.0105237	0	0.517547	0	0	0.0333111	0	0	0	0	0	0	0	0	0	0	0	0	0.0054754	0	0	0.0168421	0	0	0	0.0678032	0	0	0.039285	0	0	0	0	0	0.0249097	0	0	0	0	0	0	0.0615727	0
d__Bacteria;p__Bacteroidota;c__Bacteroidia;o__Bacteroidales;f__Rikenellaceae;g__Rikenellaceae_RC9_gut_group;s__uncultured_bacterium	0	0	0	0	0	0	0	0	0	0	0	0	0	0	0	0	0	0	0	0	0	0	0	0	0	0	0	0	0	0	0	0	0	0	0	0	0	0	0	0	0	0	0	0	0	0	0	0	0
d__Bacteria;p__Bacteroidota;c__Bacteroidia;o__Bacteroidales;f__Tannerellaceae;__;__	0	0.152757	0	0	0	0	0	0	0	0	0	0.0249833	0	0	0	0	0	0	0	0	0	0	0	0	0	0	0	0	0	0	0	0	0	0	0	0	0	0	0	0	0	0	0	0	0	0	0	0	0.0127751
d__Bacteria;p__Bacteroidota;c__Bacteroidia;o__Bacteroidales;f__Tannerellaceae;g__Parabacteroides;__	0	0.694348	0.356303	0	0.00529507	0.00974236	0.00631419	0	0.0567175	0	0	0.07495	0	0	0.00708483	0	0	0	0	0.00964599	0	0	0	0.00649869	0.027377	0	0.00642777	0	0	0	0	0.658659	0	0	0.0667845	0.0899281	0	0	0	0	0.00889632	0	0	0	0	0	0	0.00293204	0.427965
d__Bacteria;p__Bacteroidota;c__Bacteroidia;o__Bacteroidales;f__Tannerellaceae;g__Parabacteroides;s__Parabacteroides_johnsonii	0	0	0	0	0	0	0	0	0	0	0	0	0	0	0	0	0	0	0	0	0	0	0	0	0	0	0	0	0	0	0	0	0	0	0	0.167593	0	0	0	0	0	0	0	0	0	0	0	0	0
d__Bacteria;p__Bacteroidota;c__Bacteroidia;o__Bacteroidales;f__Tannerellaceae;g__Parabacteroides;s__Parabacteroides_merdae	0	0.749896	0.0178152	0	0	0.0115137	0.0799798	0	0.120525	0	0	0.0499667	0.029967	0	0	0	0	0	0.0142674	0.120575	0	0	0.0300503	0.0129974	0.0574917	0	0	0	0	0	0	2.34405	0	0	0.302495	0	0	0	0	0.021182	0	0	0	0	0	0	0.00917095	0.00879611	0.0319377
d__Bacteria;p__Bacteroidota;c__Bacteroidia;o__Bacteroidales;f__Tannerellaceae;g__Parabacteroides;s__gut_metagenome	0	0	0	0	0	0	0	0	0	0	0	0	0	0	0	0	0	0	0	0	0	0	0	0	0	0	0	0	0	0	0	0	0	0	0	0	0	0	0	0	0	0	0	0	0	0	0	0	0.153301
d__Bacteria;p__Bacteroidota;c__Bacteroidia;o__Bacteroidales;f__Tannerellaceae;g__Parabacteroides;s__uncultured_bacterium	0	0	0	0	0	0	0	0	0	0	0	0	0	0	0	0	0	0	0	0	0	0	0	0	0	0	0	0	0	0	0	0	0	0	0	0	0	0	0	0	0	0	0	0	0	0	0	0	0
d__Bacteria;p__Bacteroidota;c__Bacteroidia;o__Bacteroidales;f__uncultured;g__uncultured;s__gut_metagenome	0	0.263852	0	0	0	0	0	0	0	0	0	0.183211	0	0	0	0	0	0	0	0	0	0	0	0	0	0	0	0	0	0	0	0	0	0	0	0	0	0	0	0	0	0	0	0	0	0	0	0	0
d__Bacteria;p__Bacteroidota;c__Bacteroidia;o__Flavobacteriales;f__Flavobacteriaceae;g__uncultured;s__gut_metagenome	0	0	0	0	0	0	0	0	0	0	0	0	0	0	0	0	0	0	0	0	0	0	0	0	0	0	0	0	0	0	0	0	0	0	0	0	0	0	0	0	0	0	0	0	0	0	0	0	0
d__Bacteria;p__Cyanobacteria;c__Cyanobacteriia;o__Chloroplast;f__Chloroplast;g__Chloroplast;__	0.2931	0	0.0142521	0.0161018	0	0	0	0	0	0	0	0.0166556	0	0	0.0283393	0	0	0.0626436	0.0356684	0	0	0	0.631057	0.000541558	0	0.0535954	0	0	0.141243	0.00537528	0.254218	0	0	0	0	0	0	0	0.0110736	0	0	0	0	0	0	0	0	0	0
d__Bacteria;p__Cyanobacteria;c__Cyanobacteriia;o__Chloroplast;f__Chloroplast;g__Chloroplast;s__Castanea_mollissima	0	0	0	0	0	0	0	0	0	0	0	0	0	0	0	0	0	0	0	0	0	0	0	0	0	0	0	0	0	0	0	0	0	0	0	0	0	0	0	0	0	0	0	0	0	0	0	0	0
d__Bacteria;p__Cyanobacteria;c__Vampirivibrionia;o__Gastranaerophilales;f__Gastranaerophilales;g__Gastranaerophilales;__	0	0.13887	0.538018	0	0	0.139936	0	0	0	0	0	0.0666223	0	0	0	0.0392372	0	0	0	0	0	0	0	0	0.0054754	0	0	0	0	0.0215011	0	0.765207	0	0	0.0353565	0	0.129912	0	0	0.169456	0	0	0	0	0	0	0	0	0
d__Bacteria;p__Cyanobacteria;c__Vampirivibrionia;o__Gastranaerophilales;f__Gastranaerophilales;g__Gastranaerophilales;s__Clostridium_sp.	0	0	0	0	0	0	0	0	0	0	0	0	0	0	0	0	0	0	0	0	0	0	0	0	0	0	0	0	0	0	0	0	0	0	0	0	0	0	0	0	0	0	0	0	0	0	0	0	0
d__Bacteria;p__Cyanobacteria;c__Vampirivibrionia;o__Gastranaerophilales;f__Gastranaerophilales;g__Gastranaerophilales;s__uncultured_bacterium	0	0	0	0	0	0.348954	0	0	0	0	0	0	0	0	0	0	0	0	0	0	0	0	0	0	0	0	0	0	0	0	0	0	0	0	0	0	0	0	0	0	0	0	0	0	0	0	0	0	0
d__Bacteria;p__Desulfobacterota;c__Desulfovibrionia;o__Desulfovibrionales;f__Desulfovibrionaceae;g__Bilophila;__	0.0396081	0.0416609	0	0	0	0.00177134	0.0147331	0	0	0	0	0	0	0	0	0	0	0	0	0.019292	0	0	0.0375629	0	0.0328524	0	0	0.0336842	0	0	0	0	0	0	0.0353565	0.167593	0	0	0.0110736	0	0	0	0	0	0	0	0	0	0
d__Bacteria;p__Desulfobacterota;c__Desulfovibrionia;o__Desulfovibrionales;f__Desulfovibrionaceae;g__Desulfovibrio;__	0	0.124983	0	0	0	0	0	0	0	0	0	0	0	0	0	0	0	0	0	0	0	0	0	0	0.0301147	0	0	0	0	0	0	0.00968617	0	0	0	0	0	0	0	0	0	0	0	0	0	0	0	0	0
d__Bacteria;p__Desulfobacterota;c__Desulfovibrionia;o__Desulfovibrionales;f__Desulfovibrionaceae;g__Desulfovibrio;s__Desulfovibrio_legallii	0	0	0	0	0	0	0	0	0	0	0	0	0	0	0	0	0	0	0	0	0	0	0	0	0	0	0	0	0	0	0	0	0	0	0	0	0	0	0	0	0	0	0	0	0	0	0	0	0
d__Bacteria;p__Desulfobacterota;c__Desulfovibrionia;o__Desulfovibrionales;f__Desulfovibrionaceae;g__Desulfovibrio;s__bacterium	0	0	0.0142521	0	0	0	0	0	0	0	0	0	0	0	0	0	0	0	0	0	0	0	0	0	0	0	0	0	0	0	0	0	0	0	0.212139	0	0	0	0	0	0	0	0	0	0	0	0	0	0
d__Bacteria;p__Desulfobacterota;c__Desulfovibrionia;o__Desulfovibrionales;f__Desulfovibrionaceae;g__Desulfovibrio;s__metagenome	0	0	0.0142521	0	0	0.00177134	0	0	0	0	0	0	0	0	0	0.117712	0	0	0	0	0	0	0.46578	0	0.306622	0	0	0	0	0	0	0	0	0	0	0	0	0	0	0	0	0	0	0	0	0	0	0	0.0606815
d__Bacteria;p__Firmicutes;c__Bacilli;o__Erysipelotrichales;__;__;__	0	0	0	0	0	0	0	0	0	0	0	0	0	0	0	0	0	0	0	0	0	0	0	0	0	0	0	0	0	0	0	0	0	0	0	0	0	0	0	0	0	0	0	0	0	0	0	0	0
d__Bacteria;p__Firmicutes;c__Bacilli;o__Erysipelotrichales;f__Erysipelatoclostridiaceae;g__Asteroleplasma;s__uncultured_bacterium	0	0	0	0	0	0	0	0	0	0	0	0	0	0	0	0	0	0	0	0	0	0	0	0	0	0	0	0	0	0	0	0	0	0	0	0	0	0	0	0	0	0	0	0	0	0	0	0	0
d__Bacteria;p__Firmicutes;c__Bacilli;o__Erysipelotrichales;f__Erysipelatoclostridiaceae;g__Catenibacterium;__	0	0.0555478	0.0285042	3.84027	0	0.00177134	1.78271	0	0	0	0	0	0	0	0.172398	7.14902	1.62488	0	0	0	0	0	5.64946	0	0	0	0.00964165	0	0	0.00358352	0	0	0	4.38713	2.87173	0.0327011	0.00811952	0	0	0	10.6649	0	0	0	0	0	0	1.89116	0
d__Bacteria;p__Firmicutes;c__Bacilli;o__Erysipelotrichales;f__Erysipelatoclostridiaceae;g__Catenibacterium;s__uncultured_bacterium	0	0.0694348	0.0534455	0.966106	0	0	1.9595	0	0	0.0141713	0	0	0	0	0.122804	6.32504	1.1182	0	0	0	0	0	6.00255	0	0	0	0	0	0	0	0	0	0	1.91283	2.31389	0	0.00811952	0	0	0	8.13302	0	0	0	0	0	0	1.87943	0
d__Bacteria;p__Firmicutes;c__Bacilli;o__Erysipelotrichales;f__Erysipelatoclostridiaceae;g__Coprobacillus;__	0	0	0.00712606	0	0	0	0	0	0	0	0	0	0	0	0	0	0	0	0	0.033761	0	0	0	0	0	0	0	0	0	0	0	0	0	0	0	0	0	0	0	0	0	0	0	0.0158504	0	0.46509	0	0	0
d__Bacteria;p__Firmicutes;c__Bacilli;o__Erysipelotrichales;f__Erysipelatoclostridiaceae;g__Coprobacillus;s__uncultured_bacterium	0	0	0.0106891	0	0	0	0	0	0	0	0	0	0	0	0	0	0	0	0	0.024115	0	0	0.0300503	0	0	0	0	0	0	0	0	0	0	0	0.145355	0.0163506	0	0	0	0	0	0	0	0	0	0.99257	0	0	0.00638753
d__Bacteria;p__Firmicutes;c__Bacilli;o__Erysipelotrichales;f__Erysipelatoclostridiaceae;g__Erysipelatoclostridium;__	0.343271	0	0	0	0.0767785	0.0956523	0.00420946	0	0	0	0	0	0.0412047	0.697906	0	0	0	0	0.0214011	0.19292	3.64829	0	0.0601007	0.0500941	0.0054754	0	0	0.0168421	0	0	0.034955	0	0	0	0	0.143067	0	0	0	0	0	0.0193874	0	0	0	0.18717	0.0183419	0.00439805	0
d__Bacteria;p__Firmicutes;c__Bacilli;o__Erysipelotrichales;f__Erysipelatoclostridiaceae;g__Erysipelatoclostridium;s__Massiliomicrobiota_timonensis	0	0	0	0	0	0.013285	0	0	0	0	0	0	0	0	0	0	0	0	0	0	0.0524934	0	0	0	0	0	0	0.0421053	0	0	0	0	0	0	0	0.0327011	0	0	0	0.021182	0	0	0	0	0	0	0	0	0.0095813
d__Bacteria;p__Firmicutes;c__Bacilli;o__Erysipelotrichales;f__Erysipelatoclostridiaceae;g__Erysipelatoclostridium;s__[Clostridium]_saccharogumia	0	0	0	0	0.243573	0	0	0	0	0	0	0	0	0	0	0	0.0611514	0	0	0	0	0	0	0	0.0355901	0.267977	0.0899888	0	0	0	0	0.12592	0	0	0	0	0.288243	0	0	0	0	0	0	0.293232	0	0	0	0	0
d__Bacteria;p__Firmicutes;c__Bacilli;o__Erysipelotrichales;f__Erysipelatoclostridiaceae;g__Erysipelatoclostridium;s__[Clostridium]_spiroforme	0	0	0	0	0	0.0292271	0.00420946	0	0	0	0	0	0	0.0181274	0	0	0	0	0	0.033761	0	0	0	0	0	0	0	0	0	0	0	0	0	0	0	0.0408764	0	0	0	0	0	0	0	0	0	0	0	0	0
d__Bacteria;p__Firmicutes;c__Bacilli;o__Erysipelotrichales;f__Erysipelatoclostridiaceae;g__Erysipelotrichaceae_UCG-003;__	4.62623	0.208304	5.72579	0.104661	9.90442	8.25089	0.0484088	0	2.87132	1.04868	3.14858	1.66556	10.6383	0	0.144058	0.0313898	1.69477	3.38275	5.72835	1.69287	0	1.42459	0.0525881	1.8218	5.34947	0.0535954	14.8256	3.30105	0	5.06352	10.1592	0.571484	3.4956	0.0666159	0.333923	6.29905	10.9735	3.77358	5.41498	0.180047	0.220629	1.26987	0	2.18735	0.0260485	3.23294	2.72071	0.085029	4.1998
d__Bacteria;p__Firmicutes;c__Bacilli;o__Erysipelotrichales;f__Erysipelotrichaceae;__;__	0	0	0	0	0	0	0.0126284	0	0	0	0	0	0	0	0	0	0	0.0417624	0	0	0	0	0	0	0.167	0	0	0	0	0	0	0	0	0	0	0	0	0	0	0	0	0	0	0	0	0	0.0122279	0	0
d__Bacteria;p__Firmicutes;c__Bacilli;o__Erysipelotrichales;f__Erysipelotrichaceae;g__Faecalicoccus;s__Faecalicoccus_pleomorphus	0	0	0	0	0	0	0	0	0	0	0	0	0	0	0	0	0	0.052203	0	0	0	0	0	0	0	0	0	0	0	0	0	0	0	0	0	0	0	0	0	0	0	0	0	0	0	0	0.0397408	0	0
d__Bacteria;p__Firmicutes;c__Bacilli;o__Erysipelotrichales;f__Erysipelotrichaceae;g__Faecalitalea;__	0	0	0	0	0	0.137279	0	0	0	0	0	0	0.00374588	0	0	0	0	0	0	0	0	0	0	0	0	0	0	0	0	0	0	0	0	0	0	0	0	0	0	0	0	0	0	0	0	0	0	0	0
d__Bacteria;p__Firmicutes;c__Bacilli;o__Erysipelotrichales;f__Erysipelotrichaceae;g__Faecalitalea;s__Absiella_dolichum	0	0	0	0	0	0.0141707	0	0	0	0	0	0	0	0	0	0	0	0	0	0.149513	0	0.045328	0	0	0	0	0	0	0	0	0	0	0	0	0	0.0245258	0	0	0	0	0	0	0	0	0	0	0	0	0
d__Bacteria;p__Firmicutes;c__Bacilli;o__Erysipelotrichales;f__Erysipelotrichaceae;g__Faecalitalea;s__Faecalitalea_cylindroides	0	0	0	0	0	0	0	0	0	0	0	0	0	0	0	0	0	0.0208812	0	0	0	0	0	0	1.21828	0	0	0	0	0	0	0	0	0	0	0	0	0	0	0	0	0	0	0	0	0	0.0122279	0	0.351314
d__Bacteria;p__Firmicutes;c__Bacilli;o__Erysipelotrichales;f__Erysipelotrichaceae;g__Faecalitalea;s__gut_metagenome	0	0	0.00712606	0	0	0	0	0	0	0	0	0	0	0	0	2.90355	0.227134	0	0	0	0	0	0.954098	0	0	0	0	0	0	0	0	0	0	27.2174	0	0	0	0	0	0	0	0	0	0	0	0	0	0	0
d__Bacteria;p__Firmicutes;c__Bacilli;o__Erysipelotrichales;f__Erysipelotrichaceae;g__Holdemanella;__	0	0	0.00712606	18.6619	0	0	0	0	0	4.73322	0	0	0	0	4.56027	0	0	0	0	0	0	0	0	0.00108312	0	0	0	0	0	0	0	0	0.00714847	2.95013	0	0	0	0	2.2867	0	0	0	0	0	0	0.0113437	0	0	0
d__Bacteria;p__Firmicutes;c__Bacilli;o__Erysipelotrichales;f__Erysipelotrichaceae;g__Holdemania;__	0	0	0	0	0	0.00354268	0	0	0	0	0	0	0.00749176	0	0	0.0156949	0	0.0417624	0	0.00964599	0.0262467	0	0.0375629	0	0.0164262	0	0	0	0	0.00358352	0	0.0290585	0	0	0	0.0245258	0	0	0	0	0.00711706	0	0	0.0634015	0	0	0	0.00439805	0.0159688
d__Bacteria;p__Firmicutes;c__Bacilli;o__Erysipelotrichales;f__Erysipelotrichaceae;g__Merdibacter;s__uncultured_bacterium	0	0	0	0	0.0264753	0	0	0	0	0	0	0	0	0	0	0	0	0	0	0	0	0	0	0	0.0711802	0	0	0	0	0	0	0	0	0	0	0.00817528	0	0	0	0.0635459	0	0	0	0	0	0	0.0122279	0.00879611	0
d__Bacteria;p__Firmicutes;c__Bacilli;o__Erysipelotrichales;f__Erysipelotrichaceae;g__Solobacterium;__	0.00528109	0	0	0	0.00529507	0	0	0	0	0	0	0	0	0	0	0	0	0	0	0	0	0	0	0.00135389	0	0	0.00964165	0	0	0.00358352	0	0	0	0	0	0	0	0	0	0	0	0	0	0	0	0	0	6.00188	0
d__Bacteria;p__Firmicutes;c__Bacilli;o__Erysipelotrichales;f__Erysipelotrichaceae;g__Solobacterium;s__uncultured_bacterium	0	0	0	0.0644071	0	0	0	0	0	0	0	0	0	0	0	0	0	0	0	0	0	0	0	0	0	0	0	0	0	0	0	0	0	0	0	0	0	0	0	0	0	0	0	0	0	0	0	0	0
d__Bacteria;p__Firmicutes;c__Bacilli;o__Erysipelotrichales;f__Erysipelotrichaceae;g__Turicibacter;__	0.00792163	0	0.0783867	0	0.405073	0.00354268	1.45647	0	0	3.6066	0.0249392	0.0166556	0	0.743225	0.110996	0.117712	2.28881	0	1.11285	0	0.0787402	0	0.0751258	0.00108312	0	0.893256	0.0610638	0	0	2.22716	0.0794433	0.0193723	4.21403	0.218881	0.0510705	0	0.0405976	0	0.0110736	2.57361	0.0124549	1.01784	0	1.06197	0	0.935852	0.0611396	0.0322524	0.0223564
d__Bacteria;p__Firmicutes;c__Bacilli;o__Erysipelotrichales;f__Erysipelotrichaceae;g__Turicibacter;s__uncultured_bacterium	0	0	0	0	0	0	0	0	0	0	0	0	0	0	0	0	0	0	0	0	0	0	0	0	0	0	0	0	0	0	0	0	0	0	0	0	0	0	0	0	0	0	0	0	0	0	0	0.0102621	0
d__Bacteria;p__Firmicutes;c__Bacilli;o__Erysipelotrichales;f__Erysipelotrichaceae;g__[Clostridium]_innocuum_group;__	0.0977001	0	0	0	0	0.0336554	0	0	0	0	0	0	0.029967	0.0906372	0	0	0	0	0	0.053053	0.485564	0.0388526	0.0150252	0.0314104	0	0	0	0.0252632	0	0	0	0	0	0	0.023571	0.0572269	0	0	0	0	0	0	0	0.0951022	0	0	0	0.0102621	0.0287439
d__Bacteria;p__Firmicutes;c__Bacilli;o__Izemoplasmatales;f__Izemoplasmatales;g__Izemoplasmatales;s__gut_metagenome	0	0.152757	0	0	0	0	0	0	0.0141794	0	0	0	0	0	0	0	0	0	0	0	0	0	0	0	0	0	0	0	0	0	0	0	0	0	0	0	0	0	0	0	0	0	0	0	0	0	0	0	0
d__Bacteria;p__Firmicutes;c__Bacilli;o__Izemoplasmatales;f__Izemoplasmatales;g__Izemoplasmatales;s__uncultured_organism	0	0	0	0	0	0	0	0	0	0	0	0	0.0224753	0	0	0	0	0	0	0	0	0	0	0	0	0	0	0	0	0	0	0	0	0	0	0	0	0	0	0	0	0	0	0	0	0	0	0.00293204	0
d__Bacteria;p__Firmicutes;c__Bacilli;o__Lactobacillales;__;__;__	0.0554514	0	0.0213782	0	0.0370655	0.00442834	0	0	0	0	0	0	0.0112376	0	0.00944644	0	0	0	0.0428021	0	0	0	0.0150252	0.0129974	0	0	0.0160694	0	0	0	0.0381328	0	0	0.0570994	0	0.0163506	0.0202988	0	0	0	0	0	0	0	0.911696	0	0.0152849	0	0
d__Bacteria;p__Firmicutes;c__Bacilli;o__Lactobacillales;f__Aerococcaceae;g__Abiotrophia;s__uncultured_bacterium	0.0105622	0	0	0	0.0079426	0	0	0	0	0	0	0	0	0	0	0	0	0	0	0	0	0	0	0.000541558	0	0	0	0.0252632	0	0	0	0	0	0	0	0	0	0	0	0	0	0	0	0	0.0260485	0	0	0	0
d__Bacteria;p__Firmicutes;c__Bacilli;o__Lactobacillales;f__Carnobacteriaceae;g__Carnobacterium;__	0	0	0	0	0	0	0	0	0	0	0	0.0166556	0	0	0	0	0	0	0	0	0	0	0	0	0	0	0	0	0	0	0	0	0	0.0380662	0	0	0	0	0	0	0	0	0	0	0	0	0	0	0
d__Bacteria;p__Firmicutes;c__Bacilli;o__Lactobacillales;f__Carnobacteriaceae;g__Granulicatella;__	0	0	0	0	0	0	0	0	0	0	0	0	0	0	0	0	0	0	0	0	0	0	0	0	0	0	0	0	0	0	0	0	0	0.00951656	0	0	0	0	0	0	0	0	0	0	0	0	0	0	0
d__Bacteria;p__Firmicutes;c__Bacilli;o__Lactobacillales;f__Enterococcaceae;g__Enterococcus;__	1.6477	0	1.1758	0.0241526	0	0.0814815	0.0736656	0	1.53137	0.085028	0	0	0	0.0725097	0.0779331	0	0.38438	0.114847	2.0759	0	0.104987	0.123033	0.0300503	0.00243701	0.0301147	0.151854	0.0257111	0.0336842	0.423729	2.89728	0.136642	0.058117	0.218028	0.228397	0.0667845	0.0531393	0.00811952	0	0	0.254183	0.00355853	0.0678558	0	0	0.0781454	0	0.241502	0.860552	0
[truncated: 111 more columns]

## Sheet: clinical
clinical/biochemical parameter	39-S2	1-S1	131-S49	85-S50	51-S2	132-S1	107-S3	158-S4	23-S51	175-S52	82-S4	123-S38	9-S5	61-S6	52-S8	10-S7	81-S6	99-S5	133-S7	89-S25	47-S10	124-S34	134-S9	48-S10	40-S12	12-S11	115-S13	91-S14	24-S11	80-S12	17-S13	41-S14	62-S16	19-S15	79-S18	135-S17	49-S18	13-S17	125-S66	63-S20	78-S20	137-S19	176-S60	138-S59	42-S22	3-S21	64-S22	108-S21	14-S23
glucose	91	92	95	100	112	96	90	86	101	101	83	87	105	106	75	106	86	98	95	96	107	110	93	110	134	133	91	84	83	88	81	83	83	86	113	101	80	94	112	102	105	92	102	94	82	79	82	84	106
HbA1c	33	37	37	36	41	43	36	36	37	35	31	33	39	40	34	34	30	34	36	35	37	37	34	37	37	36	29	31	33	34	35	34	40	39	35	38	38	37	37	40	40	37	33	32	33	31	31	32	35
UREA	45	37	36	31	46	33	37	74	61	53	48	40	50	61	29	37	34	45	26	36	41	41	32	41	42	39	34	47	33	34	33	40	40	39	46	64	33	34	55	31	43	45	35	31	33	32	47	40	36
CREATININE	0.8	0.8	0.8	0.8	0.8	0.8	0.6	0.6	1	1	0.9	0.9	1.3	1.3	0.8	0.9	0.8	0.9	0.8	0.9	0.8	0.8	0.6	0.8	0.9	0.9	1	1	0.9	0.9	0.7	0.7	0.8	0.8	0.9	0.9	1	1	1.1	1.1	0.8	0.8	1	0.9	0.8	0.9	0.8	0.6	1.1
eGFR	74	74	72	72	74	74	91	91	75	75	65	65	58	58	91	86	91	91	91	87	91	91	91	91	87	87	80	80	89	90	86	86	75	75	87	87	76	76	69	69	91	91	79	90	79	68	76	91	71
BT	0.46	0.37	1.47	1.13	0.51	0.37	0.26	0.49	0.3	0.81	0.66	0.47	0.75	1.21	1.32	0.54	1.05	0.52	0.51	1.12	0.65	0.61	1.33	0.61	1.54	1.15	1.05	1.25	1.23	0.85	0.53	0.71	0.39	0.57	0.41	0.56	2.46	1.26	1.11	0.61	0.61	0.35	1	1.51	0.73	1.44	0.93	1.31	0.37
BD	0.13	0.14	0.23	0.21	0.13	0.13	0.14	0.11	0.14	0.21	0.16	0.1	0.16	0.17	0.22	0.12	0.2	0.16	0.13	0.13	0.15	0.13	0.16	0.13	0.26	0.2	0.23	0.23	0.18	0.14	0.19	0.17	0.14	0.14	0.15	0.14	0.33	0.17	0.16	0.16	0.18	0.14	0.17	0.29	0.16	0.35	0.15	0.2	0.14
GOT	15	16	17	16	23	19	30	22	29	20	18	17	17	20	39	22	18	20	23	26	19	19	37	19	38	33	35	39	20	22	24	23	22	18	13	12	27	20	41	45	27	24	31	22	23	23	15	16	26
GPT	19	22	17	19	33	21	29	20	46	29	17	17	17	28	27	17	18	22	31	42	24	27	34	27	77	70	56	62	25	33	33	27	25	17	21	20	27	23	36	38	42	36	46	33	30	27	19	25	51
GGT	8	11	11	10	13	13	29	39	39	56	17	18	20	26	60	26	19	20	24	35	19	22	10	22	28	32	37	32	18	23	15	15	14	16	21	22	11	11	15	16	26	24	17	16	14	15	21	33	26
CALCIUM	4.44	4.5	4.9	4.62	4.67	4.76	4.49	4.54	4.78	4.74	4.57	4.99	4.74	4.59	4.52	4.81	5.05	4.75	4.79	5.07	4.76	4.77	5.05	4.77	4.89	5.15	5.27	4.91	5	4.84	5.11	4.64	4.86	5.05	4.55	4.57	4.62	4.41	5.02	4.61	4.82	5.03	4.65	5.01	4.63	5.01	4.54	4.32	4.82
Phosphorous	3.2	3.8	3.3	3	3.6	3	3.3	4.5	3.9	3.5	3.3	3.8	2.9	3.2	3.1	4.3	3.3	3.2	3.5	3.5	3.5	3.1	2.7	3.1	2.7	3.3	2.9	2.8	2.8	3.2	3.1	3	3.2	3.4	2.8	3.9	3.2	2.7	3	2.8	3	2.7	3.5	4	2.8	3.2	3.5	3.5	3.7
Iron	91	42	127	79	50	69	30	48	79	88	89	106	100	88	71	114	140	78	75	86	85	99	107	99	146	122	69	117	126	100	107	122	74	77	76	94	124	72	80	71	96	79	81	98	67	100	77	136	79
cholesterol	146	183	240	246	243	294	171	252	193	204	252	237	246	308	223	217	183	200	126	171	216	252	246	252	176	163	200	208	217	250	226	224	232	262	184	167	221	229	146	123	208	205	218	200	232	249	194	202	180
HDL	38	46	53	48	56	59	53	70	48	46	49	62	45	41	77	66	44	49	47	44	35	38	57	38	43	31	36	42	44	45	58	64	71	63	50	51	42	38	40	40	49	39	51	40	38	33	54	52	32
LDL	87	0	0	0	0	0	0	0	0	0	0	0	0	0	0	0	0	0	0	0	0	0	0	0	0	0	0	0	0	0	0	0	0	0	0	0	0	0	0	0	0	0	0	0	0	0	0	0	0
triglycerids	107	124	117	170	147	141	35	66	115	184	130	82	245	301	119	91	87	78	103	159	177	210	152	210	127	194	315	193	180	155	109	108	87	133	121	152	78	168	124	93	123	259	99	100	154	157	53	57	126
CERULOPLASMIN	19.2	33.5	44	40.9	40.8	42.1	48.5	46.7	27.9	26	42.9	45.6	34.5	35.6	35.5	31.3	29.7	29.7	28.8	25.6	31.9	32.6	34.9	32.6	24.4	24.9	22.9	24.2	22	25.4	33.1	32.7	37.7	36.8	23.7	22.6	30.1	23.8	23	25	32.4	28.2	33.7	33.2	52.2	50.9	33.2	26	28.3
ALFA1	164	195	183	183	153	165	192	165	202	168	147	166	156	140	172	156	168	177	181	143	187	172	144	172	149	144	162	159	128	134	168	179	185	178	175	167	171	144	141	159	155	151	159	146	192	181	148	136	169
PCR	1.34	0	0	0.61	0.56	0	0	0.39	0	0.09	0.92	0	0	0.21	1.16	0	0.16	0	0	0.09	0	0	0.17	0	0	0.09	0.29	0	0.12	0	0.09	0	0	0.49	0	0.09	0	0.09	0.09	0	0	0.44	0	0.13	0	0	0	0.13	0
TSH	8.46	15.24	0.915	1.18	1.216	2.42	0.883	1.292	12.08	3.056	3.214	0.229	8.53	2.194	15.1	14.44	12.15	17.17	0.626	12.25	1.717	2.788	3.12	15.08	4.03	4.55	10.39	3.11	15.55	3.05	16.59	6.51	12.49	11.12	0.934	14.25	8.36	14.01	11.03	6.12	9.25	16.36	9.49	5.31	17.37	13.56	9.17	16.52	2.042
FT3	3.18	3.53	3.06	2.93	3.69	2.77	2.86	4.03	3.03	3.17	2.72	3.47	3.82	3.95	3.36	3.43	3.18	3.74	3.67	4.28	3.74	3.34	3.37	3.34	3.49	3.51	4.17	3.58	3.54	3.14	3.42	3.34	3.23	3.1	3.97	3.58	3.91	4.24	4.18	3.33	3.79	3.25	2.57	3.33	2.99	3.5	2.97	4.01	3.96
FT4	1.14	1.27	1.08	0.92	0.66	0.68	0.94	0.92	0.95	0.87	0.7	1.15	0.81	0.81	1.25	0.66	1.37	0.88	0.95	1.34	0.88	0.96	1.28	0.96	1.02	1.17	1.26	0.9	1	1.24	1.27	0.79	0.83	1.13	0.75	1.1	0.79	1.1	1.03	0.66	0.83	1.13	0.97	1.28	1.02	1.32	1.07	1.22	0.9
CORTISOL	5.8	3	10.4	17.3	9.3	3.8	4.5	7.6	17.1	10.3	6.7	7.4	24.5	27.2	20.2	10	8.1	13	8	8.6	5.4	13.9	10.5	13.9	6.1	10.3	22.9	10.8	20.8	14.5	10.5	17.4	7.3	10	14.6	1.4	13.5	9.9	13.5	17.3	9	7.8	16.4	13.5	6.4	13.1	6.5	15.3	5.2
C_PEPTIDE	2.31	3.34	1.53	1.99	2.43	1.81	1.46	2.08	2.34	2.54	2.16	1.9	1.83	2.34	1.06	2.37	1.4	1.26	1.81	3.34	2.72	2.25	1.54	2.25	4.45	5.33	3.33	2.12	2.34	2.78	2.39	1.74	1.22	1.5	6.21	5.02	1.93	2.52	5.01	3.07	3.02	5.2	2.64	2.38	3.03	3.26	2.23	2.35	3.15
VITAMIN_D	0	16.7	20.1	36.3	34.7	41.3	23.4	25.7	24.2	25.4	25.7	16.5	17.7	32.8	18.7	17.3	53.7	38.3	32.3	51.3	16.8	14.7	31.4	14.7	14.8	31.6	26.1	13.8	32.9	12	34.8	34.6	29.2	48.3	13.2	25.7	15.9	25.3	30.2	18.4	14.5	26.2	14.8	24.2	10.2	27.7	20.3	27.4	23.2
INSULIN	7.24	13.02	6.37	7.69	12.8	7.72	5.3	10.19	11.47	12	7.52	7.9	7.89	12.18	4.23	12.84	5.26	5.37	8.39	16.18	16.2	17.22	8.19	17.22	13.77	24.08	30.43	12.94	8.57	10.36	8.32	5.34	3.18	5.37	45.99	17.25	5.91	10.29	21.39	10.69	12.59	26	9.37	8.17	15	10.05	7.82	11.1	12.09
FERRITIN	23.1	28	119.3	89.3	9.3	14	12.5	8	48.3	54.3	25.5	40.6	192.5	232.8	166	58.9	45.4	49.5	55.3	54.3	194.7	217.8	58.7	217.8	545.4	561.5	387.2	449.2	495.9	587	166.9	150.8	77.5	77.3	248	244.8	109.5	83.1	51	47.8	229.7	171.2	137.9	151.4	87.9	118.5	41.5	30.7	295.3
FOLATES	5.8	6.9	6	5.5	5.9	8.3	9.6	7.4	9.7	8.4	7.6	9.7	4.5	5.5	23.2	10.8	5.4	8.2	10.2	7.9	6.2	10.6	11	10.6	5.8	2.8	6.3	8.8	3.7	3.8	9.3	9.7	4.4	7.9	4.1	3.5	10.5	7.7	4.4	4.7	1	4.1	4.9	6.6	3.8	3.9	3.4	4.4	5.6
VIT_B12	191	278	193	119	399	378	395	363	189	194	407	427	294	280	302	254	174	221	366	386	262	353	556	353	301	296	226	319	191	214	488	405	553	575	143	142	348	309	275	238	332	294	170	147	306	214	291	271	583
iPTH	108	50.9	139	0.61	66	68	91.7	57.3	101	72.5	60.3	50.8	162	87.9	79.3	84.2	52.3	64.7	84.8	45.9	70.3	130	79.6	130	82	44.9	38.5	68	76.5	80.7	54.4	83.9	89.6	50.8	89.8	40.5	87.1	93.2	71.6	137	130	98.6	84.4	76.4	157	94.8	34.9	53.1	71.1
RBC	4.22	4.42	4.87	4.72	4.42	4.73	4.5	4.84	5.2	5.16	5.01	4.99	5.28	5.45	5.13	5.16	5.15	5.37	4.54	5.02	5.75	5.76	5.32	5.76	5.59	5.59	5.38	5.48	5.27	5.02	5.15	4.67	4.37	4.48	5.08	5.26	5.32	5.27	5.16	5.24	5.2	5.29	5.56	5.57	5.21	5.43	4.8	5.24	4.52
HEMOGLOBIN	12.8	12.8	14.5	13.9	12.1	12.9	12.2	12.8	15.7	15.4	14.3	14.4	15.6	15.6	15.2	15.5	15.2	16.2	13.3	13.5	16.1	16.4	14.9	16.4	16.8	16.7	15.9	16.5	15.5	15.9	13.9	14	13.4	13.6	15.4	14.6	15.6	15.4	14.7	15	15.1	15.3	16.2	16.2	14.8	15.4	14.1	14.1	14.1
hematocrit	37.9	40.1	40.9	40.5	37.8	39	36.3	39.3	44.7	45	43.2	42.4	44.5	46.3	45.4	44	44.7	45.3	38.1	39.6	47.1	46.7	45.2	46.7	48.5	49.2	46.7	47	44.5	45.4	42.7	41.7	39.7	40.2	45.3	43.5	45.9	46	42.6	43.3	44.7	46	47.8	47.7	44.9	46.2	40.6	40.8	40.6
MCV	89.8	90.7	84	85.8	85.5	82.5	80.7	81.2	86	87.2	86.2	85	84.3	85	88.5	85.3	86.8	84.4	83.9	85.7	81.9	81.1	85	81.1	86.8	88	86.8	85.8	91.4	90.4	89.9	89.3	90.8	89.7	89.2	89.5	86.3	87.3	82.6	82.6	86	87	86	85.6	86.2	85.1	84.6	84.3	89.8
MCH	30.3	29	29.8	29.4	27.4	27.3	27.1	26.4	30.2	29.8	28.5	28.9	29.5	28.6	29.6	30	29.5	30.2	29.3	29.2	28	28.5	28	28.5	30.1	29.9	29.6	30.1	31.8	31.7	29.3	30	30.7	30.4	30.3	30	29.3	29.2	28.5	28.6	29	28.9	29.1	29.1	28.4	28.4	29.4	29.1	31.2
MCHC	33.8	31.9	35.5	34	32	33	33.6	32.6	35	34	33.1	34	35.1	33.7	33.5	35.2	34	35.8	34.9	34.1	34.2	35.1	33	35.1	34.6	33.9	34	35.1	34.8	35	32.6	33.6	33.8	33.8	34	33.6	34	33.5	34.5	34.6	33.8	33.3	33.9	34	33	33.3	34.7	34.6	34.7
RDW_CV	13.2	13.4	13	12.9	13	14.3	13	13.2	11.8	12	13.4	13	12.5	12.9	13.2	13.3	13.5	12.8	12.2	12.8	12.8	12.9	13.4	12.9	13.1	12.9	12.2	12.1	13	13.1	11.9	12.1	14.9	14.3	12.2	13	12.1	12.3	12.3	12.8	12.7	12.4	12.2	12	13.2	13.3	12.5	12.7	12.6
PIASTRINS	193	196	280	268	298	299	226	239	231	238	292	278	176	182	243	238	222	214	203	202	245	240	185	240	171	156	205	230	257	267	242	241	372	352	218	281	258	251	263	248	301	272	194	201	273	277	255	243	265
WBC	6.19	7.48	5.33	5.34	4.15	4.75	7.36	7.23	8.12	8.36	6	5.79	5.21	5.88	10.31	6.8	7.1	7.45	4.77	5.01	5.93	6.52	6.31	6.52	6.03	6.1	8.39	7.78	7.22	5.87	6.02	5.83	9.07	9.21	6.18	12.55	6.71	7.23	6.22	6.04	6.85	7.08	6.07	6.01	9.28	11.12	4.67	6.04	6.21
NEUTROPHILS	59.6	66.5	61.5	64.5	53.2	59.2	58.4	63	56.3	62.9	57.4	56	59.3	55	67.5	33.4	59.5	57.4	57.5	62.6	52.8	53.4	65.8	53.4	55.6	39.3	56	52.7	64.1	53.7	54.2	46.9	41.1	41.2	66.4	79.9	44.1	42.7	64.5	57.1	44.9	52.6	57.5	56.2	57.9	63.5	57.6	57.2	58.4
LINFOCITES	29.4	24.2	26.6	24.2	35.7	32.6	31.3	26.6	36	29.2	32.3	34.2	30.9	32.7	20.4	47.4	27.8	28.9	30.8	24.8	37.1	35.4	26.7	35.4	30.8	42.1	30.8	35	24	33.2	35.9	41.9	47.2	48.4	19.9	11.2	45	45.7	23.4	28	40.3	32.8	33.9	35.1	33.5	29.4	31.9	32.1	31.1
MONOCITES	6.8	6.6	9.4	8.8	7.7	6.5	6.5	7.2	4.8	5.3	8.2	7.9	7.7	9.4	9.2	10.7	7.6	7.8	8.6	9.2	8.6	9.4	5.8	9.4	10.6	12.6	9.1	8.1	9.8	11.4	7.6	8.7	9.6	8.7	10.4	8.1	7.5	7.6	10	12.3	11.4	11.8	6.8	6.2	5.1	4.9	8.1	8.2	8.7
eosinophils	3.4	2	1.9	1.9	2.9	1.3	3.3	2.6	2	1.9	1.8	1.6	1.7	2.4	2.6	8.1	4.8	5.6	2.7	2.8	0.8	1.2	1	1.2	2.3	4.9	3.5	3.6	1.5	1.2	2	2.2	1.5	1.2	2.8	0.6	2.8	3.4	1.9	2.3	2.5	2.4	1.3	1.7	2.9	1.8	1.5	1.6	1.6
BASOPHILES	0.8	0.7	0.6	0.6	0.5	0.4	0.5	0.6	0.9	0.7	0.3	0.3	0.4	0.5	0.3	0.4	0.3	0.3	0.4	0.6	0.7	0.6	0.7	0.6	0.7	1.1	0.6	0.6	0.6	0.5	0.3	0.3	0.6	0.5	0.5	0.2	0.6	0.6	0.2	0.3	0.9	0.4	0.5	0.8	0.6	0.4	0.9	0.9	0.2
NEUTROPHILES_	4.09	5.38	3.28	3.45	2.21	2.81	4.3	4.56	4.58	5.26	3.44	3.24	3.09	3.24	7.36	2.27	4.39	4.28	2.74	3.14	3.13	3.48	4.29	3.48	3.35	2.24	5.11	4.1	5.03	3.15	3.26	2.73	3.73	4.19	4.11	10.03	2.96	3.32	4.16	3.45	3.08	3.51	3.49	3.38	5.37	7.07	2.69	3.23	3.63
LINFOCITES_	2.22	2.21	1.42	1.29	1.48	1.55	2.3	1.92	2.92	2.44	1.94	1.98	1.61	1.92	2.1	3.22	2.26	2.15	1.47	1.24	2.2	2.31	1.58	2.31	1.86	2.4	2.58	2.72	2.13	1.95	2.16	2.44	4.28	4.46	1.23	1.41	3.02	3.12	1.36	1.69	2.76	2.19	2.06	2.11	3.11	3.27	1.49	2.21	1.93
MONOCITES_	0.42	0.49	0.5	0.47	0.32	0.31	0.48	0.52	0.39	0.44	0.49	0.46	0.4	0.55	1.35	0.73	0.51	0.58	0.41	0.46	0.51	0.61	0.34	0.61	0.64	1.12	1.16	0.63	1.11	0.67	0.46	0.51	0.87	1.2	0.64	1.02	0.5	0.52	0.58	0.74	0.78	1.19	0.41	0.37	0.47	0.54	0.38	0.46	0.54
eosinophils_	0.21	0.15	0.1	0.1	0.12	0.06	0.24	0.19	0.16	0.16	0.11	0.09	0.09	0.14	0.27	0.55	0.32	0.42	0.13	0.14	0.05	0.08	0.06	0.08	0.14	0.28	0.29	0.28	0.11	0.07	0.12	0.13	0.14	0.11	0.17	0.07	0.19	0.23	0.11	0.14	0.17	0.16	0.08	0.1	0.27	0.2	0.07	0.09	0.1
BASOPHILES_	0.05	0.05	0.03	0.03	0.02	0.02	0.04	0.04	0.07	0.06	0.02	0.02	0.02	0.03	0.03	0.03	0.02	0.02	0.02	0.03	0.04	0.04	0.04	0.04	0.04	0.06	0.05	0.05	0.04	0.03	0.02	0.02	0.05	0.05	0.03	0.02	0.04	0.04	0.01	0.02	0.06	0.03	0.03	0.05	0.06	0.04	0.04	0.05	0.01
[truncated: 111 more columns]

[truncated: 8 more sheets: untargeted_VOCs, targeted_VOCs, anthropometry, GPCS, bioimpedance analysis, IBS-SSS, barrier integrity, IL_panel]
